# Supplementary material for: Meta-analysis of epigenome-wide association studies of cognitive abilities
Source: Mol Psychiatry. 2018 Jan 8;23(11):2133–44. doi: 10.1038/s41380-017-0008-y (PMC6035894; doi:10.1038/s41380-017-0008-y)
Supplement: Supplementary file 2 — Supplementary Tables [file 41380_2017_8_MOESM2_ESM.xlsx]

## Sheet: Table_S1
Supplementary Table 1. Cohort-specific summary data. Maximum possible analysis N reported for each cohort.
	ARIC (n=2307)		FHS (n=2249)		Genoa (n=219)		InChianti(n=437)		LBC1921 (n=435)		LBC1936 (n=920)		MOBILZE (n=464)		NAS (n=538)		RS-III (n=689)		RS-Bios (n=728)		TwinsUK (n=332)
	Mean or N	SD or %	Mean or N	SD or %	Mean or N	SD or %	Mean or N	SD or %	Mean or N	SD or %	Mean or N	SD or %	Mean or N	SD or %	Mean or N	SD or %	Mean or N	SD or %	Mean or N	SD or %	Mean or N	SD or %
Age (years)	56.17	5.74	65.98	8.76	65.91	6.44	61	16.1	79.1	0.6	69.6	0.8	78.0388	5.46445	72.55	6.42082	59.5396	8.00442	67.5026	5.89997	58.9	8.6
Sex (female)	1492	64.67	1224	54.42	162	74	226	51.7	264	60.7	455	49.5	283	60.99	0	0	378	54.8621	420	57.6923	332	100
Digit Test	31.2	13.34	-	-	31.91	12.4	-	-	-	-	56.7	13	-	-	-	-	31.6157	6.8353	29.7419	6.25446	-	-
Logical Memory	-	-	23.6	7.36	-	-	-	-	31.5	12.8	71	18.1	-	-	-	-	-	-	-	-	-	-
Semantic Verbal Fluency	-	-	18.4	5.06	14.32	4.15	-	-	-	-	-	-	16.7298	4.97252	-	-	23.5791	5.70423	22.9629	5.52075	-	-
Phonemic Verbal Fluency	28.25	12.85	38.45	12.35	29.03	11.12	-	-	39.9	12.4	42.3	12.5	40.2039	13.2648	18.7	5.25	-	-	-	-	114.6	10
Trailmaking Test	-	-	4.4	0.5	5.21	0.54	4.8	0.57	-	-	-	-	4.05612	0.745535	-	-	-	-	-	-	-	-
Vocabulary	-	-	49.29	5.01	-	-	-	-	34.3	8.3	34.5	8.2	-	-	-	-	-	-	-	-	-	-
MMSE	-	-	28.75	1.46	27.43	1.74	27.6	1.9	28.3	1.5	28.9	1.3	28.0905	1.67963	27.02	1.35282	28.1771	1.45294	28.3371	1.33146	29	1.1
Smoking - current	561	24.32	203	9.03	27	12.3	92	53.8	30	6.9	103	11.2	17	3.67	23	4.27509	153	22.2707	78	10.7438	25	7.5
Smoking - ex	698	30.26	1195	53.13	64	29.2	110	25.2	196	45.2	385	41.8	257	55.51	368	68.4015	307	44.687	404	55.6474	107	32.2
Smoking - never	1048	45.42	851	37.84	128	58.5	235	21.1	208	47.9	432	47	189	40.82	147	27.3234	227	33.0422	244	33.6088	200	60.2
Body mass index (kg/m2)	30.17	6.23	28.24	5.23	30.87	6.14	27	3.9	26.1	4	27.8	4.4	26.8923	4.72497	27.99	4.06908	27.5874	4.62042	27.7467	4.17755	26.2	4.6

## Sheet: Table_S2
Supplementary Table 2. EWAS inflation estimates for each cognitive test by cohort - basic adjusted model (top), fully adjusted model (bottom)
Cohort	Max N	Phonemic Verbal Fluency	MMSE*	Trail-making	Logical Memory	Vocabulary	Digit Test	Semantic Verbal Fluency
FHS	2249	1.09	0.99	0.98	0.98	1.03		0.98
GENOA	219	0.97	0.84	0.96			0.96	1.13
NAS	538	0.83	1.52
LBC1921	435	1.25	0.83		0.83	1.05
LBC1936	920	1.25	1.06		1.06	1.05	1.22
ARIC	2307	1.45					1.14
MOBILIZE	464	0.98	0.96	1.03				1.02
Twins UK	332		1.07			1.04
RS-III	689		1.18				0.93	0.94
RS-BIOS	728		0.99				0.88	0.97
InCHIANTI	437		1.21	0.91
Cohort	Max N	Phonemic Verbal Fluency	MMSE	Trailmaking	Logical Memory	Vocabulary	Digit Symbol	Semantic Verbal Fluency
FHS	2249	1.06	0.98	0.98	0.98	1.03		0.97
GENOA	219	0.98	0.85	0.95			0.84	1.16
NAS	538	0.83	1.45
LBC1921	435	1.27	0.83		0.85	1.03
LBC1936	920	1.26	1.06		1.06	1.03	1.13
ARIC	2307	1.41					1.06
MOBILIZE	464	0.91	0.97	1				1
Twins UK	332		1.05			1.05
RS-III	689		1.2				0.97	0.95
RS-BIOS	728		0.98				0.88	0.97
InCHIANTI	437		1.3	0.99
*MMSE = Mini-mental State Examination

## Sheet: Table_S3
Supplementary Table 3. Within-test epigenome wide significant CpGs (P<1.2x10-7) for Model 1 and Model 2
Model	Cognitive Test	N	CpG	Chromosome	Meta-Z	Meta-P	Gene Symbol	Gene Name
1	Digit Test	4794	cg12593793	1	6.195	5.823e-10		-
1	Digit Test	4794	cg17759224	1	5.665	1.474e-08		-
1	Digit Test	4794	cg07195224	1	5.413	6.203e-08	AIM2	absent in melanoma 2
1	Digit Test	4079	cg21566642	2	6.236	4.489e-10		-
1	Digit Test	4794	cg05951221	2	5.746	9.116e-09		-
1	Digit Test	4794	cg01940273	2	5.393	6.922e-08		-
1	Digit Test	4794	cg03881294	2	5.326	1.004e-07		-
1	Digit Test	4794	cg17386185	3	5.491	3.995e-08	GLYCTK	glycerate kinase
1	Digit Test	4794	cg10475172	3	-5.298	1.169e-07	CCR9	chemokine (C-C motif) receptor 9
1	Digit Test	4794	cg05575921	5	6.62	3.59e-11	AHRR	aryl-hydrocarbon receptor repressor
1	Digit Test	4794	cg22953759	5	5.851	4.875e-09	ANKRD33B	ankyrin repeat domain 33B
1	Digit Test	4794	cg06126421	6	5.598	2.17e-08		-
1	Digit Test	4794	cg14943908	6	5.51	3.587e-08	PRRC2A	proline-rich coiled coil 2A
1	Digit Test	4794	cg01657995	6	5.495	3.917e-08		-
1	Digit Test	4794	cg03366574	7	-6.145	8e-10		-
1	Digit Test	4794	cg19405484	8	5.569	2.565e-08		-
1	Digit Test	4794	cg03183540	8	5.486	4.118e-08		-
1	Digit Test	4794	cg00780520	8	5.303	1.137e-07	PVT1	Pvt1 oncogene (non-protein coding)
1	Digit Test	4794	cg21171320	9	5.304	1.133e-07	TRPM3	transient receptor potential cation channel, subfamily M, member 3
1	Digit Test	4794	cg00134210	10	5.652	1.584e-08	FAM107B	family with sequence similarity 107, member B
1	Digit Test	4794	cg21108085	11	5.455	4.9e-08	CD82	CD82 molecule
1	Digit Test	4794	cg12142865	12	5.459	4.797e-08	ALDH2	aldehyde dehydrogenase 2 family (mitochondrial)
1	Digit Test	4794	cg00252813	12	5.381	7.41e-08	GAPDH	glyceraldehyde-3-phosphate dehydrogenase
1	Digit Test	4794	cg06946797	16	5.727	1.02e-08		-
1	Digit Test	4794	cg18181703	17	6.623	3.53e-11	SOCS3	suppressor of cytokine signaling 3
1	Digit Test	3879	cg07660627	17	-5.355	8.55e-08	ACACA	acetyl-CoA carboxylase alpha
1	Digit Test	4794	cg03636183	19	5.665	1.472e-08	F2RL3	coagulation factor II (thrombin) receptor-like 3
1	Digit Test	4794	cg01406381	19	5.372	7.79e-08	SLC1A5	solute carrier family 1 (neutral amino acid transporter), member 5
1	Digit Test	4794	cg26470501	19	5.336	9.487e-08	BCL3	B-cell CLL/lymphoma 3
1	MMSE	6809	cg21450381	12	-5.723	1.044e-08		-
1	Phonemic Verbal Fluency	6405	cg23722790	1	-5.559	2.707e-08	SLC35D1	solute carrier family 35 (UDP-glucuronic acid/UDP-N-acetylgalactosamine dual transporter), member D1
1	Phonemic Verbal Fluency	6405	cg16201957	4	-5.673	1.406e-08	MAML3	mastermind-like 3 (Drosophila)
1	Phonemic Verbal Fluency	6405	cg12507869	10	-5.805	6.444e-09	INPP5A	inositol polyphosphate-5-phosphatase, 40kDa
1	Phonemic Verbal Fluency	6405	cg10922280	16	-5.585	2.334e-08	DPEP2	dipeptidase 2
1	Vocabulary	3013	cg20210482	11	-5.482	4.206e-08		-
1	Vocabulary	3013	cg12569118	11	-5.305	1.128e-07		-
1	Vocabulary	3013	cg04513006	16	-5.651	1.599e-08	ESRP2	epithelial splicing regulatory protein 2
2	Digit Test	4780	cg03366574	7	-5.294	1.199e-07		-
2	Digit Test	4780	cg18181703	17	5.436	5.453e-08	SOCS3	suppressor of cytokine signaling 3
2	MMSE	6780	cg21450381	12	-5.656	1.551e-08		-
2	Phonemic Verbal Fluency	6390	cg16201957	4	-5.462	4.707e-08	MAML3	mastermind-like 3 (Drosophila)
2	Phonemic Verbal Fluency	6390	cg12507869	10	-5.963	2.474e-09	INPP5A	inositol polyphosphate-5-phosphatase, 40kDa
2	Vocabulary	3007	cg04513006	16	-5.627	1.829e-08	ESRP2	epithelial splicing regulatory protein 2

## Sheet: Table_S4
Supplementary Table 4. Within-test epigenome wide significant CpGs (FDR Q<0.05) for Model 1 and Model 2
Model	Cognitive Test	N	CpG	Chromosome	Meta-Z	Meta-P	Gene Symbol	Gene Name
1	Digit Test	4794	cg12593793	1	6.195	5.823e-10		-
1	Digit Test	4794	cg17759224	1	5.665	1.474e-08		-
1	Digit Test	4794	cg07195224	1	5.413	6.203e-08	AIM2	absent in melanoma 2
1	Digit Test	4794	cg12473916	1	5.142	2.714e-07	SHC1	SHC (Src homology 2 domain containing) transforming protein 1
1	Digit Test	4794	cg26856257	1	5.013	5.346e-07		-
1	Digit Test	4794	cg11231349	1	4.991	5.998e-07	NOS1AP	nitric oxide synthase 1 (neuronal) adaptor protein
1	Digit Test	4794	cg16346032	1	4.93	8.221e-07		-
1	Digit Test	4794	cg26079320	1	4.889	1.016e-06	POGK	pogo transposable element with KRAB domain
1	Digit Test	4794	cg16253157	1	-4.8	1.583e-06	CYB561D1	cytochrome b-561 domain containing 1
1	Digit Test	4794	cg13359998	1	4.732	2.218e-06	GALNT2	UDP-N-acetyl-alpha-D-galactosamine:polypeptide N-acetylgalactosaminyltransferase 2 (GalNAc-T2)
1	Digit Test	4794	cg15891991	1	4.731	2.231e-06		-
1	Digit Test	4794	cg09182189	1	4.712	2.453e-06	NADK	NAD kinase
1	Digit Test	4794	cg16736826	1	4.678	2.902e-06	EDN2	endothelin 2
1	Digit Test	4794	cg00611192	1	4.599	4.255e-06	ZNF692	zinc finger protein 692
1	Digit Test	4794	cg16664584	1	4.585	4.549e-06		-
1	Digit Test	4794	cg25189904	1	4.573	4.814e-06	GNG12	guanine nucleotide binding protein (G protein), gamma 12
1	Digit Test	4794	cg09586583	1	-4.558	5.175e-06	SSBP3	single stranded DNA binding protein 3
1	Digit Test	4794	cg06789517	1	-4.544	5.52e-06	SYT6	synaptotagmin VI
1	Digit Test	4794	cg13854219	1	4.532	5.855e-06		-
1	Digit Test	4794	cg17412005	1	4.531	5.865e-06		-
1	Digit Test	4794	cg03725309	1	4.527	5.988e-06	SARS	seryl-tRNA synthetase
1	Digit Test	4794	cg09935388	1	4.501	6.767e-06	GFI1	growth factor independent 1 transcription repressor
1	Digit Test	4794	cg09076123	1	4.495	6.941e-06	NCF2	neutrophil cytosolic factor 2
1	Digit Test	4794	cg14179389	1	4.489	7.16e-06	GFI1	growth factor independent 1 transcription repressor
1	Digit Test	4794	cg03471346	1	-4.488	7.191e-06	ABL2	v-abl Abelson murine leukemia viral oncogene homolog 2
1	Digit Test	4794	cg24681499	1	-4.431	9.386e-06	FOXJ3	forkhead box J3
1	Digit Test	4793	cg10636246	1	4.424	9.682e-06	AIM2	absent in melanoma 2
1	Digit Test	4794	cg02488934	1	4.4	1.085e-05		-
1	Digit Test	4794	cg05436231	1	-4.385	1.16e-05	CD164L2	CD164 sialomucin-like 2
1	Digit Test	4794	cg24837149	1	4.375	1.214e-05		-
1	Digit Test	4794	cg19736900	1	4.318	1.573e-05		-
1	Digit Test	4794	cg17222682	1	4.285	1.825e-05		-
1	Digit Test	4794	cg19940644	1	4.26	2.046e-05		-
1	Digit Test	4794	cg00851028	1	-4.257	2.069e-05		-
1	Digit Test	4794	cg04885881	1	4.247	2.168e-05		-
1	Digit Test	4794	cg21853568	1	4.23	2.339e-05		-
1	Digit Test	4794	cg00950718	1	4.224	2.398e-05	CCDC19	coiled-coil domain containing 19
1	Digit Test	4794	cg16126286	1	-4.199	2.676e-05	SDCCAG8	serologically defined colon cancer antigen 8
1	Digit Test	4794	cg00571483	1	4.185	2.858e-05		-
1	Digit Test	4794	cg04031093	1	4.178	2.944e-05		-
1	Digit Test	4794	cg01020987	1	4.164	3.128e-05		-
1	Digit Test	4794	cg17850498	1	-4.153	3.279e-05	ECE1	endothelin converting enzyme 1
1	Digit Test	4794	cg11147155	1	4.138	3.5e-05	ENSA	endosulfine alpha
1	Digit Test	4079	cg21566642	2	6.236	4.489e-10		-
1	Digit Test	4794	cg05951221	2	5.746	9.116e-09		-
1	Digit Test	4794	cg01940273	2	5.393	6.922e-08		-
1	Digit Test	4794	cg03881294	2	5.326	1.004e-07		-
1	Digit Test	4794	cg02068690	2	-5.124	2.994e-07	DTNB	dystrobrevin, beta
1	Digit Test	4794	cg00144180	2	-4.903	9.423e-07	HDAC4	histone deacetylase 4
1	Digit Test	4794	cg21241410	2	4.738	2.163e-06		-
1	Digit Test	4794	cg26376241	2	4.539	5.641e-06	SPRED2	sprouty-related, EVH1 domain containing 2
1	Digit Test	4079	cg08476244	2	4.522	6.135e-06	EPB41L5	erythrocyte membrane protein band 4.1 like 5
1	Digit Test	4794	cg26164488	2	4.518	6.235e-06		-
1	Digit Test	4794	cg01649611	2	4.477	7.583e-06	THADA	thyroid adenoma associated
1	Digit Test	4794	cg03329539	2	4.42	9.869e-06		-
1	Digit Test	4794	cg27049094	2	-4.274	1.917e-05	HK2	hexokinase 2
1	Digit Test	4794	cg00050692	2	4.153	3.277e-05	DNMT3A	DNA (cytosine-5-)-methyltransferase 3 alpha
1	Digit Test	4794	cg01880096	2	-4.142	3.438e-05	FAM110C	family with sequence similarity 110, member C
1	Digit Test	4794	cg17386185	3	5.491	3.995e-08	GLYCTK	glycerate kinase
1	Digit Test	4794	cg10475172	3	-5.298	1.169e-07	CCR9	chemokine (C-C motif) receptor 9
1	Digit Test	4794	cg22331294	3	5.272	1.351e-07	LIMD1	LIM domains containing 1
1	Digit Test	4794	cg24296397	3	-4.933	8.078e-07	BSN	bassoon presynaptic cytomatrix protein
1	Digit Test	4794	cg25375916	3	4.815	1.473e-06	SLC33A1	solute carrier family 33 (acetyl-CoA transporter), member 1
1	Digit Test	4794	cg02657160	3	4.789	1.676e-06	CPOX	coproporphyrinogen oxidase
1	Digit Test	4794	cg15034393	3	4.745	2.083e-06		-
1	Digit Test	4794	cg25691553	3	4.647	3.372e-06		-
1	Digit Test	4794	cg05557266	3	4.41	1.033e-05		-
1	Digit Test	4794	cg05894970	3	4.357	1.32e-05	ARHGAP31	Rho GTPase activating protein 31
1	Digit Test	4079	cg24924505	3	4.351	1.355e-05	CACNA2D3	calcium channel, voltage-dependent, alpha 2/delta subunit 3
1	Digit Test	4794	cg19859270	3	4.264	2.004e-05	GPR15	G protein-coupled receptor 15
1	Digit Test	3193	cg06160853	3	4.248	2.157e-05		-
1	Digit Test	4794	cg06489037	3	4.216	2.486e-05		-
1	Digit Test	4794	cg17642041	3	-4.201	2.661e-05	CCR9	chemokine (C-C motif) receptor 9
1	Digit Test	4794	cg02532341	3	4.181	2.902e-05	ATP2B2	ATPase, Ca++ transporting, plasma membrane 2
1	Digit Test	3879	cg19770281	3	4.178	2.946e-05		-
1	Digit Test	4794	cg12611448	3	4.171	3.029e-05	LIPH	lipase, member H
1	Digit Test	4794	cg06484274	3	4.168	3.069e-05	XRN1	5'-3' exoribonuclease 1
1	Digit Test	4794	cg12992827	3	4.136	3.534e-05		-
1	Digit Test	4794	cg24690709	4	4.628	3.697e-06	DAPP1	dual adaptor of phosphotyrosine and 3-phosphoinositides
1	Digit Test	4794	cg25571414	4	4.559	5.15e-06	SLC34A2	solute carrier family 34 (sodium phosphate), member 2
1	Digit Test	4794	cg26542660	4	4.461	8.161e-06	CEP135	centrosomal protein 135kDa
1	Digit Test	4794	cg01578875	4	-4.452	8.511e-06	ZNF827	zinc finger protein 827
1	Digit Test	4794	cg08528970	4	4.302	1.69e-05		-
1	Digit Test	4794	cg16030869	4	-4.237	2.262e-05		-
1	Digit Test	4794	cg22116041	4	4.2	2.672e-05	TMEM154	transmembrane protein 154
1	Digit Test	4794	cg05575921	5	6.62	3.59e-11	AHRR	aryl-hydrocarbon receptor repressor
1	Digit Test	4794	cg22953759	5	5.851	4.875e-09	ANKRD33B	ankyrin repeat domain 33B
1	Digit Test	4794	cg05673882	5	4.886	1.031e-06	POLK	polymerase (DNA directed) kappa
1	Digit Test	4794	cg25648203	5	4.865	1.145e-06	AHRR	aryl-hydrocarbon receptor repressor
1	Digit Test	4794	cg26775866	5	4.811	1.502e-06	PTTG1	pituitary tumor-transforming 1
1	Digit Test	4794	cg15989436	5	4.739	2.149e-06		-
1	Digit Test	4794	cg01604883	5	4.442	8.931e-06		-
1	Digit Test	4794	cg08743199	5	4.359	1.306e-05	ATP10B	ATPase, class V, type 10B
1	Digit Test	4794	cg21494379	5	4.256	2.086e-05		-
1	Digit Test	4794	cg04605590	5	4.204	2.627e-05		-
1	Digit Test	4794	cg02325250	5	4.189	2.797e-05	CSF2	colony stimulating factor 2 (granulocyte-macrophage)
1	Digit Test	4794	cg23327334	5	4.168	3.073e-05	GRK6	G protein-coupled receptor kinase 6
1	Digit Test	3879	cg25769469	5	4.167	3.087e-05	PTCD2	pentatricopeptide repeat domain 2
1	Digit Test	4794	cg06126421	6	5.598	2.17e-08		-
1	Digit Test	4794	cg14943908	6	5.51	3.587e-08	PRRC2A	proline-rich coiled-coil 2A
1	Digit Test	4794	cg01657995	6	5.495	3.917e-08		-
1	Digit Test	4794	cg25376310	6	5.174	2.286e-07	ZDHHC13	zinc finger, DHHC-type containing 14
1	Digit Test	4794	cg14753356	6	4.969	6.725e-07		-
1	Digit Test	4794	cg04424621	6	4.92	8.665e-07	HIST1H2AG	histone cluster 1, H2bj
1	Digit Test	4794	cg26729380	6	4.838	1.313e-06	TNF	tumor necrosis factor
1	Digit Test	4794	cg09037630	6	4.769	1.853e-06		-
1	Digit Test	4794	cg24028809	6	4.746	2.072e-06	RGS17	regulator of G-protein signaling 17
1	Digit Test	4794	cg10717214	6	4.734	2.2e-06	TNF	tumor necrosis factor
1	Digit Test	4794	cg18006990	6	4.699	2.614e-06	GTPBP2	GTP binding protein 2
1	Digit Test	4794	cg05117638	6	4.57	4.884e-06		-
1	Digit Test	3879	cg04606397	6	-4.425	9.632e-06	ARID1B	AT rich interactive domain 1B (SWI1-like)
1	Digit Test	3879	cg13599020	6	4.404	1.064e-05	SAMD3	sterile alpha motif domain containing 3
1	Digit Test	4794	cg15878619	6	4.374	1.219e-05	TUBB	tubulin, beta class I
1	Digit Test	4794	cg07257768	6	4.305	1.672e-05	MDC1	mediator of DNA-damage checkpoint 1
1	Digit Test	4794	cg00640087	6	4.287	1.813e-05	MSH5	mutS homolog 5 (E. coli)
1	Digit Test	4794	cg25278941	6	4.273	1.929e-05		-
1	Digit Test	4794	cg21658347	6	4.257	2.075e-05		-
1	Digit Test	4794	cg01702055	6	4.25	2.142e-05		-
1	Digit Test	4794	cg00464814	6	4.248	2.16e-05	ATXN1	ataxin 1
1	Digit Test	4794	cg08553327	6	4.17	3.043e-05	TNF	tumor necrosis factor
1	Digit Test	3879	cg03717755	6	-4.128	3.663e-05	MYLIP	myosin regulatory light chain interacting protein
1	Digit Test	4794	cg03366574	7	-6.145	8e-10		-
1	Digit Test	4794	cg02010481	7	4.885	1.036e-06	JAZF1-AS1	JAZF zinc finger 1
1	Digit Test	4794	cg15030712	7	4.842	1.284e-06	CHN2	chimerin 2
1	Digit Test	4794	cg06825878	7	4.697	2.637e-06		-
1	Digit Test	3879	cg23839680	7	4.667	3.054e-06		-
1	Digit Test	4794	cg11494773	7	4.593	4.367e-06	UPP1	uridine phosphorylase 1
1	Digit Test	3879	cg18021785	7	-4.476	7.589e-06	EXOC4	exocyst complex component 4
1	Digit Test	4793	cg07266431	7	4.417	9.99e-06	CDK6	cyclin-dependent kinase 6
1	Digit Test	4794	cg02088996	7	4.395	1.105e-05	INHBA	INHBA antisense RNA 1
1	Digit Test	4794	cg19858214	7	4.268	1.974e-05		-
1	Digit Test	4079	cg17322443	7	-4.252	2.122e-05		-
1	Digit Test	4794	cg17827670	7	4.227	2.365e-05	AHCYL2	adenosylhomocysteinase-like 2
1	Digit Test	4794	cg00907204	7	4.225	2.389e-05	CDK6	cyclin-dependent kinase 6
1	Digit Test	4794	cg03297163	7	-4.196	2.72e-05		-
1	Digit Test	4794	cg12510708	7	4.178	2.936e-05	NFE2L3	nuclear factor (erythroid-derived 2)-like 3
1	Digit Test	4794	cg06624267	7	-4.172	3.013e-05		-
1	Digit Test	4794	cg14959425	7	4.152	3.301e-05	ITGB8	integrin, beta 8
1	Digit Test	4794	cg19405484	8	5.569	2.565e-08		-
1	Digit Test	4794	cg03183540	8	5.486	4.118e-08		-
1	Digit Test	4794	cg00780520	8	5.303	1.137e-07	PVT1	Pvt1 oncogene (non-protein coding)
1	Digit Test	4794	cg10721220	8	5.153	2.562e-07		-
1	Digit Test	4794	cg07960624	8	5.058	4.23e-07	EXT1	sterile alpha motif domain containing 12
1	Digit Test	4794	cg26140475	8	5.003	5.659e-07		-
1	Digit Test	4794	cg00415665	8	-4.978	6.43e-07	ZHX2	zinc fingers and homeoboxes 2
1	Digit Test	4794	cg08913523	8	4.763	1.91e-06		-
1	Digit Test	4794	cg16878214	8	-4.451	8.535e-06	PLEKHF2	pleckstrin homology domain containing, family F (with FYVE domain) member 2
1	Digit Test	4794	cg00007076	8	4.179	2.934e-05	RRS1	RRS1 ribosome biogenesis regulator homolog (S. cerevisiae)
1	Digit Test	4794	cg12077460	8	4.148	3.357e-05	MFHAS1	malignant fibrous histiocytoma amplified sequence 1
1	Digit Test	3879	cg00078299	8	4.142	3.441e-05	ZHX1	zinc fingers and homeoboxes 1
1	Digit Test	4794	cg21171320	9	5.304	1.133e-07	TRPM3	transient receptor potential cation channel, subfamily M, member 3
1	Digit Test	4794	cg24046474	9	4.598	4.256e-06		-
1	Digit Test	4794	cg04388657	9	4.565	5.001e-06	RPL35	ribosomal protein L35
1	Digit Test	4794	cg03257930	9	4.536	5.723e-06		-
1	Digit Test	4794	cg14445047	9	4.414	1.016e-05	INPP5E	inositol polyphosphate-5-phosphatase, 72 kDa
1	Digit Test	4794	cg14277403	9	4.284	1.833e-05	ANP32B	acidic (leucine-rich) nuclear phosphoprotein 32 family, member B
1	Digit Test	4794	cg13823964	9	4.208	2.578e-05		-
1	Digit Test	4794	cg00134210	10	5.652	1.584e-08	FAM107B	family with sequence similarity 107, member B
1	Digit Test	4794	cg02507296	10	5.111	3.2e-07	C10orf95	chromosome 10 open reading frame 95
1	Digit Test	4794	cg04973995	10	4.957	7.16e-07		-
1	Digit Test	4794	cg22998476	10	4.669	3.022e-06		-
1	Digit Test	4794	cg00524374	10	4.539	5.652e-06		-
1	Digit Test	4794	cg11028075	10	-4.483	7.353e-06	SORBS1	sorbin and SH3 domain containing 1
1	Digit Test	3879	cg03593014	10	4.346	1.386e-05		-
1	Digit Test	4794	cg07898573	10	4.342	1.415e-05	ANKRD2	ankyrin repeat domain 2 (stretch responsive muscle)
1	Digit Test	4794	cg13585930	10	4.333	1.473e-05	NPFFR1	neuropeptide FF receptor 1
1	Digit Test	4794	cg03290131	10	4.294	1.756e-05	DUSP5	dual specificity phosphatase 5
1	Digit Test	4794	cg07052041	10	4.276	1.906e-05		-
1	Digit Test	4794	cg15774510	10	4.274	1.917e-05		-
1	Digit Test	4794	cg09914304	10	-4.197	2.709e-05	PRF1	perforin 1 (pore forming protein)
1	Digit Test	4794	cg00956199	10	-4.193	2.756e-05		-
1	Digit Test	4794	cg13471990	10	4.156	3.233e-05	ENTPD1	ectonucleoside triphosphate diphosphohydrolase 1
1	Digit Test	4794	cg23023970	10	4.136	3.534e-05	INPP5A	inositol polyphosphate-5-phosphatase, 40kDa
1	Digit Test	4794	cg23674602	10	-4.128	3.664e-05		-
1	Digit Test	4794	cg21108085	11	5.455	4.9e-08	CD82	CD82 molecule
1	Digit Test	4794	cg07092212	11	4.915	8.891e-07	DGKZ	diacylglycerol kinase, zeta
1	Digit Test	4794	cg06285727	11	4.851	1.229e-06	ATG16L2	autophagy related 16-like 2 (S. cerevisiae)
1	Digit Test	4794	cg15418499	11	4.663	3.113e-06	IL18	interleukin 18 (interferon-gamma-inducing factor)
1	Digit Test	4794	cg07329251	11	4.592	4.389e-06	AMPD3	adenosine monophosphate deaminase 3
1	Digit Test	3879	cg27095222	11	4.481	7.419e-06		-
1	Digit Test	4794	cg01418188	11	4.464	8.053e-06	OSBPL5	oxysterol binding protein-like 5
1	Digit Test	4794	cg23684410	11	4.393	1.116e-05	SIK3	SIK family kinase 3
1	Digit Test	4794	cg04111435	11	4.363	1.281e-05	RTN3	reticulon 3
1	Digit Test	4794	cg01372366	11	4.346	1.388e-05	PTPRJ	protein tyrosine phosphatase, receptor type, J
1	Digit Test	4794	cg15521790	11	4.326	1.522e-05	MAML2	mastermind-like 2 (Drosophila)
1	Digit Test	4794	cg08187057	11	-4.232	2.321e-05	MCAM	melanoma cell adhesion molecule
1	Digit Test	4794	cg01575601	11	4.227	2.365e-05		-
1	Digit Test	4794	cg05522498	11	4.227	2.372e-05	DCPS	decapping enzyme, scavenger
1	Digit Test	4794	cg09994445	11	-4.193	2.757e-05	ZBTB16	zinc finger and BTB domain containing 16
1	Digit Test	4794	cg10504000	11	4.192	2.762e-05	CD81	CD81 molecule
1	Digit Test	4794	cg11596902	11	4.177	2.952e-05		-
1	Digit Test	4794	cg04515608	11	4.133	3.576e-05	PTPRJ	protein tyrosine phosphatase, receptor type, J
1	Digit Test	4794	cg12142865	12	5.459	4.797e-08	ALDH2	aldehyde dehydrogenase 2 family (mitochondrial)
1	Digit Test	4794	cg00252813	12	5.381	7.41e-08	GAPDH	glyceraldehyde-3-phosphate dehydrogenase
1	Digit Test	4794	cg04158018	12	5.136	2.803e-07	NFE2	nuclear factor (erythroid-derived 2), 45kDa
1	Digit Test	4794	cg02519286	12	5.133	2.848e-07	GAPDH	glyceraldehyde-3-phosphate dehydrogenase
1	Digit Test	4794	cg14602222	12	-4.888	1.018e-06	AK128619	RAD52 homolog (S. cerevisiae)
1	Digit Test	4794	cg11146034	12	4.802	1.57e-06	ELK3	ELK3, ETS-domain protein (SRF accessory protein 2)
1	Digit Test	4794	cg16618104	12	4.789	1.677e-06	CHST11	carbohydrate (chondroitin 4) sulfotransferase 11
1	Digit Test	4794	cg21990700	12	4.693	2.697e-06		-
1	Digit Test	4794	cg13709639	12	4.672	2.988e-06	TUBA1B	tubulin, alpha 1b
1	Digit Test	4794	cg02266731	12	4.537	5.717e-06	CPM	carboxypeptidase M
1	Digit Test	4794	cg02772266	12	-4.48	7.45e-06		-
1	Digit Test	4794	cg01088404	12	4.455	8.402e-06	HDAC7	histone deacetylase 7
1	Digit Test	4794	cg26276120	12	4.388	1.145e-05	TPI1	triosephosphate isomerase 1
1	Digit Test	4079	cg24532476	12	-4.387	1.152e-05	CHFR	checkpoint with forkhead and ring finger domains, E3 ubiquitin protein ligase
1	Digit Test	4794	cg06647068	12	4.374	1.219e-05	CHST11	carbohydrate (chondroitin 4) sulfotransferase 11
1	Digit Test	4794	cg08543028	12	4.369	1.25e-05		-
1	Digit Test	4794	cg13033858	12	4.339	1.429e-05	SSH1	slingshot homolog 1 (Drosophila)
1	Digit Test	4794	cg21055554	12	4.306	1.66e-05	IQCD	IQ motif containing D
1	Digit Test	3360	cg23315892	12	4.253	2.105e-05	SSPN	sarcospan
1	Digit Test	4794	cg04949225	13	4.968	6.764e-07		-
1	Digit Test	4794	cg05168229	13	4.964	6.911e-07		-
1	Digit Test	4794	cg05516537	13	4.697	2.643e-06	TFDP1	transcription factor Dp-1
1	Digit Test	4794	cg02297838	13	4.645	3.395e-06		-
1	Digit Test	3879	cg23665802	13	4.613	3.969e-06		-
1	Digit Test	4794	cg23919844	13	-4.263	2.014e-05	ARHGEF7	Rho guanine nucleotide exchange factor (GEF) 7
1	Digit Test	4794	cg07340007	13	-4.145	3.4e-05	STK24	serine/threonine kinase 24
1	Digit Test	4794	cg02003183	14	-4.99	6.032e-07	CDC42BPB	CDC42 binding protein kinase beta (DMPK-like)
1	Digit Test	4794	cg03535253	14	-4.829	1.375e-06	BTBD7	BTB (POZ) domain containing 7
1	Digit Test	4794	cg04987734	14	-4.68	2.865e-06	CDC42BPB	CDC42 binding protein kinase beta (DMPK-like)
1	Digit Test	4794	cg00705661	14	-4.561	5.093e-06	BTBD7	BTB (POZ) domain containing 7
1	Digit Test	4794	cg23919111	14	4.555	5.227e-06		-
1	Digit Test	4794	cg23689069	14	-4.418	9.95e-06	G2E3	G2/M-phase specific E3 ubiquitin protein ligase
1	Digit Test	4794	cg24130561	14	-4.249	2.148e-05	DICER1	dicer 1, ribonuclease type III
1	Digit Test	4794	cg09834049	14	4.234	2.293e-05	CDH24	cadherin 24, type 2
1	Digit Test	4794	cg20385229	14	4.213	2.515e-05		-
1	Digit Test	4794	cg00310412	15	5.105	3.302e-07	SEMA7A	semaphorin 7A, GPI membrane anchor (John Milton Hagen blood group)
1	Digit Test	4794	cg16594502	15	5.065	4.075e-07		-
1	Digit Test	4794	cg16668651	15	4.616	3.918e-06		-
1	Digit Test	4794	cg04789403	15	4.561	5.094e-06		-
1	Digit Test	4794	cg05438378	15	4.528	5.965e-06	SMAD3	SMAD family member 3
1	Digit Test	4794	cg07125635	15	4.423	9.718e-06	CHRM5	cholinergic receptor, muscarinic 5
1	Digit Test	4794	cg16458838	15	-4.371	1.235e-05	TCF12	transcription factor 12
1	Digit Test	4794	cg24399529	15	-4.363	1.283e-05		-
1	Digit Test	4794	cg00687674	15	-4.289	1.792e-05		-
1	Digit Test	4794	cg08631783	15	-4.138	3.499e-05	ACAN	aggrecan
1	Digit Test	4794	cg06946797	16	5.727	1.02e-08		-
1	Digit Test	4794	cg01955153	16	5.057	4.262e-07		-
1	Digit Test	4794	cg08620426	16	-4.87	1.116e-06		-
1	Digit Test	4794	cg02610723	16	4.622	3.798e-06	PIEZO1	piezo-type mechanosensitive ion channel component 1
1	Digit Test	4794	cg00259097	16	-4.513	6.391e-06	VAC14	Vac14 homolog (S. cerevisiae)
1	Digit Test	4794	cg05394456	16	4.435	9.193e-06	MPG	N-methylpurine-DNA glycosylase
1	Digit Test	4794	cg27118035	16	-4.43	9.425e-06	ZNF267	zinc finger protein 267
1	Digit Test	4794	cg08006309	16	-4.335	1.459e-05		-
1	Digit Test	4794	cg01445100	16	-4.297	1.735e-05	BANP	BTG3 associated nuclear protein
1	Digit Test	4794	cg07643930	16	4.246	2.174e-05	ZNF598	zinc finger protein 598
1	Digit Test	4794	cg07102001	16	-4.24	2.238e-05		uncharacterized LOC100129637
1	Digit Test	4794	cg05462446	16	4.17	3.048e-05		-
1	Digit Test	4794	cg18181703	17	6.623	3.53e-11	SOCS3	suppressor of cytokine signaling 3
1	Digit Test	3879	cg07660627	17	-5.355	8.55e-08	ACACA	acetyl-CoA carboxylase alpha
1	Digit Test	4794	cg15095917	17	5.26	1.44e-07	CD68	CD68 molecule
1	Digit Test	4794	cg23842572	17	-5.254	1.486e-07	MPRIP	myosin phosphatase Rho interacting protein
1	Digit Test	4794	cg21139312	17	-5.122	3.016e-07	MSI2	musashi RNA-binding protein 2
1	Digit Test	4794	cg26695387	17	4.954	7.278e-07	MAP2K3	mitogen-activated protein kinase kinase 3
1	Digit Test	4794	cg27050612	17	4.92	8.672e-07	NFE2L1	nuclear factor (erythroid-derived 2)-like 1
1	Digit Test	4794	cg19572487	17	4.816	1.466e-06	RARA	retinoic acid receptor, alpha
1	Digit Test	4794	cg12799029	17	4.7	2.596e-06	ABR	active BCR-related
1	Digit Test	4794	cg18369972	17	4.693	2.697e-06	GAS7	growth arrest-specific 7
1	Digit Test	4794	cg09479241	17	4.604	4.154e-06	TLCD1	TLC domain containing 1
1	Digit Test	4794	cg18993757	17	4.596	4.309e-06	CAMTA2	calmodulin binding transcription activator 2
1	Digit Test	4794	cg03433699	17	4.574	4.779e-06		-
1	Digit Test	4794	cg04988978	17	4.558	5.16e-06	MPO	myeloperoxidase
1	Digit Test	4794	cg08698159	17	4.489	7.141e-06	SEZ6	seizure related 6 homolog (mouse)
1	Digit Test	4794	cg23691006	17	4.456	8.363e-06	SLC43A2	solute carrier family 43, member 2
1	Digit Test	4794	cg23698124	17	-4.452	8.518e-06	SMG6	smg-6 homolog, nonsense mediated mRNA decay factor (C. elegans)
1	Digit Test	4794	cg10508317	17	4.427	9.561e-06	SOCS3	suppressor of cytokine signaling 3
1	Digit Test	4794	cg09570958	17	4.377	1.202e-05		-
1	Digit Test	4794	cg05091997	17	4.367	1.257e-05		-
1	Digit Test	4794	cg16545079	17	4.357	1.319e-05	PER1	period circadian clock 1
1	Digit Test	4794	cg02656560	17	4.303	1.684e-05		-
1	Digit Test	4794	cg15380836	17	4.257	2.073e-05	RILP	Rab interacting lysosomal protein
1	Digit Test	4794	cg20807852	17	4.174	2.993e-05	ANKRD40	ankyrin repeat domain 40
1	Digit Test	4794	cg07013698	17	4.173	3.01e-05		-
1	Digit Test	4794	cg18378490	17	-4.165	3.117e-05		-
1	Digit Test	4794	cg22640868	17	4.155	3.251e-05		-
1	Digit Test	4794	cg15416179	17	4.145	3.402e-05	MAP2K3	mitogen-activated protein kinase kinase 3
1	Digit Test	4794	cg03636183	19	5.665	1.472e-08	F2RL3	coagulation factor II (thrombin) receptor-like 3
1	Digit Test	4794	cg01406381	19	5.372	7.79e-08	SLC1A5	solute carrier family 1 (neutral amino acid transporter), member 5
1	Digit Test	4794	cg26470501	19	5.336	9.487e-08	BCL3	B-cell CLL/lymphoma 3
1	Digit Test	4794	cg03707168	19	5.006	5.56e-07	PPP1R15A	protein phosphatase 1, regulatory subunit 15A
1	Digit Test	4794	cg25607249	19	4.853	1.213e-06	SLC1A5	solute carrier family 1 (neutral amino acid transporter), member 5
1	Digit Test	4794	cg11344352	19	4.852	1.22e-06	ERCC1	excision repair cross-complementing rodent repair deficiency, complementation group 1 (includes overlapping antisense sequence)
1	Digit Test	4079	cg27067618	19	4.826	1.391e-06	CYP4F3	cytochrome P450, family 4, subfamily F, polypeptide 3
1	Digit Test	4794	cg05492306	19	4.761	1.925e-06	ERCC1	excision repair cross-complementing rodent repair deficiency, complementation group 1 (includes overlapping antisense sequence)
1	Digit Test	4794	cg18506744	19	4.676	2.922e-06	GPX4	glutathione peroxidase 4
1	Digit Test	4794	cg27152890	19	-4.663	3.116e-06	PPP1R13L	protein phosphatase 1, regulatory subunit 13 like
1	Digit Test	4794	cg15705273	19	-4.414	1.014e-05	NCLN	nicalin
1	Digit Test	4794	cg24338091	19	4.4	1.084e-05	SIX5	SIX homeobox 5
1	Digit Test	4794	cg26968812	19	4.347	1.379e-05	TPM4	tropomyosin 4
1	Digit Test	4794	cg10021364	19	4.284	1.838e-05	MYADM	myeloid-associated differentiation marker
1	Digit Test	4794	cg21766592	19	4.215	2.502e-05	SLC1A5	solute carrier family 1 (neutral amino acid transporter), member 5
1	Digit Test	4794	cg27111756	19	-4.195	2.723e-05	PPP1R13L	protein phosphatase 1, regulatory subunit 13 like
1	Digit Test	4794	cg24704287	19	4.187	2.823e-05		-
1	Digit Test	4079	cg22540135	19	4.162	3.151e-05		-
1	Digit Test	4794	cg17004025	19	4.142	3.441e-05	PRTN3	proteinase 3
1	Digit Test	4794	cg25737313	19	4.13	3.621e-05		-
1	Digit Test	4794	cg12966875	20	4.741	2.123e-06	SLPI	secretory leukocyte peptidase inhibitor
1	Digit Test	4794	cg23480341	20	4.6	4.223e-06	SLPI	secretory leukocyte peptidase inhibitor
1	Digit Test	4794	cg07668993	20	4.496	6.936e-06	SLPI	secretory leukocyte peptidase inhibitor
1	Digit Test	4794	cg21201401	20	-4.311	1.624e-05	LIME1	Lck interacting transmembrane adaptor 1
1	Digit Test	4794	cg00340958	20	4.287	1.81e-05	B4GALT5	UDP-Gal:betaGlcNAc beta 1,4- galactosyltransferase, polypeptide 5
1	Digit Test	4794	cg03139435	20	4.195	2.731e-05		-
1	Digit Test	4794	cg18546236	21	4.136	3.529e-05		-
1	Digit Test	4794	cg13092901	22	5.158	2.495e-07		-
1	Digit Test	4794	cg27115863	22	4.822	1.42e-06		-
1	Digit Test	4794	cg02532700	22	4.379	1.191e-05	NCF4	neutrophil cytosolic factor 4, 40kDa
1	Digit Test	4794	cg22926842	22	4.337	1.443e-05	CENPM	centromere protein M
1	Digit Test	4794	cg08507178	22	4.157	3.231e-05	PIM3	pim-3 oncogene
1	MMSE	6809	cg21450381	12	-5.723	1.044e-08		-
1	Phonemic Verbal Fluency	6405	cg23722790	1	-5.559	2.707e-08	SLC35D1	solute carrier family 35 (UDP-glucuronic acid/UDP-N-acetylgalactosamine dual transporter), member D1
1	Phonemic Verbal Fluency	6405	cg11595082	1	-4.798	1.601e-06	AK5	adenylate kinase 5
1	Phonemic Verbal Fluency	6405	cg17423650	1	-4.746	2.076e-06	SWT1	SWT1 RNA endoribonuclease homolog (S. cerevisiae)
1	Phonemic Verbal Fluency	6405	cg23088126	1	-4.733	2.212e-06	FCMR	Fas apoptotic inhibitory molecule 3
1	Phonemic Verbal Fluency	6405	cg04890480	1	-4.728	2.269e-06		-
1	Phonemic Verbal Fluency	6405	cg19858017	1	-4.586	4.524e-06	CLSTN1	calsyntenin 1
1	Phonemic Verbal Fluency	6405	cg14686012	2	-4.595	4.332e-06	SLC8A1	solute carrier family 8 (sodium/calcium exchanger), member 1
1	Phonemic Verbal Fluency	6405	cg21109744	3	-4.883	1.046e-06	CCDC37	coiled-coil domain containing 37
1	Phonemic Verbal Fluency	6405	cg16201957	4	-5.673	1.406e-08	MAML3	mastermind-like 3 (Drosophila)
1	Phonemic Verbal Fluency	6405	cg19719391	4	-4.844	1.274e-06		-
1	Phonemic Verbal Fluency	6405	cg11142489	4	-4.582	4.599e-06		-
1	Phonemic Verbal Fluency	6405	cg26638444	5	-5.087	3.643e-07	GPX3	glutathione peroxidase 3 (plasma)
1	Phonemic Verbal Fluency	6405	cg05157516	5	-4.846	1.257e-06	HRH2	histamine receptor H2
1	Phonemic Verbal Fluency	6405	cg10698355	5	-4.834	1.337e-06	PRR16	proline rich 16
1	Phonemic Verbal Fluency	6405	cg17470942	6	-4.734	2.2e-06	TCF21	transcription factor 21
1	Phonemic Verbal Fluency	6405	cg19279042	6	-4.7	2.607e-06	LTB	lymphotoxin beta (TNF superfamily, member 3)
1	Phonemic Verbal Fluency	6405	cg00333226	7	-4.745	2.082e-06	VWC2	von Willebrand factor C domain containing 2
1	Phonemic Verbal Fluency	6405	cg13696609	9	-4.971	6.657e-07	FOXE1	forkhead box E1 (thyroid transcription factor 2)
1	Phonemic Verbal Fluency	4289	cg13764516	9	-4.586	4.527e-06	LCN8	lipocalin 8
1	Phonemic Verbal Fluency	6405	cg12507869	10	-5.805	6.444e-09	INPP5A	inositol polyphosphate-5-phosphatase, 40kDa
1	Phonemic Verbal Fluency	6405	cg14720763	10	-4.842	1.288e-06	GDF10	growth differentiation factor 10
1	Phonemic Verbal Fluency	6405	cg11196237	10	-4.69	2.738e-06		-
1	Phonemic Verbal Fluency	6405	cg03471571	10	-4.563	5.033e-06	FGFR2	fibroblast growth factor receptor 2
1	Phonemic Verbal Fluency	6405	cg13567405	11	-4.833	1.347e-06		-
1	Phonemic Verbal Fluency	6405	cg22043168	11	-4.698	2.624e-06	BDNF	brain-derived neurotrophic factor
1	Phonemic Verbal Fluency	6405	cg00294382	12	-4.596	4.299e-06	IL23A	interleukin 23, alpha subunit p19
1	Phonemic Verbal Fluency	6405	cg00508575	12	-4.583	4.58e-06	ATP2B1	ATPase, Ca++ transporting, plasma membrane 1
1	Phonemic Verbal Fluency	6405	cg18843682	12	-4.576	4.731e-06		-
1	Phonemic Verbal Fluency	6405	cg03251079	12	-4.555	5.23e-06		-
1	Phonemic Verbal Fluency	6405	cg02985381	13	-4.652	3.28e-06	SMAD9	SMAD family member 9
1	Phonemic Verbal Fluency	6405	cg26071823	14	-4.78	1.754e-06	DCAF11	DDB1 and CUL4 associated factor 11
1	Phonemic Verbal Fluency	6405	cg10721782	15	-4.917	8.798e-07	RHCG	Rh family, C glycoprotein
1	Phonemic Verbal Fluency	6405	cg07485916	15	-4.817	1.459e-06	RHCG	Rh family, C glycoprotein
1	Phonemic Verbal Fluency	6405	cg01366725	15	-4.734	2.206e-06		-
1	Phonemic Verbal Fluency	6405	cg00091596	15	-4.643	3.441e-06	ARRDC4	arrestin domain containing 4
1	Phonemic Verbal Fluency	6405	cg10922280	16	-5.585	2.334e-08	DPEP2	dipeptidase 2
1	Phonemic Verbal Fluency	6405	cg07355841	16	-4.662	3.133e-06	TPPP3	tubulin polymerization-promoting protein family member 3
1	Phonemic Verbal Fluency	6405	cg27492942	17	-4.89	1.007e-06		-
1	Phonemic Verbal Fluency	6405	cg18181703	17	4.822	1.418e-06	SOCS3	suppressor of cytokine signaling 3
1	Phonemic Verbal Fluency	6405	cg14636922	17	-4.801	1.577e-06	SARM1	sterile alpha and TIR motif containing 1
1	Phonemic Verbal Fluency	6405	cg02489908	17	-4.576	4.729e-06	SLC16A11	solute carrier family 16, member 11 (monocarboxylic acid transporter 11)
1	Phonemic Verbal Fluency	6405	cg14424407	17	-4.571	4.85e-06	SRCIN1	SRC kinase signaling inhibitor 1
1	Phonemic Verbal Fluency	6405	cg15020801	17	-4.535	5.748e-06	PNPO	pyridoxamine 5'-phosphate oxidase
1	Phonemic Verbal Fluency	6405	cg10313673	19	-5.074	3.902e-07	CILP2	cartilage intermediate layer protein 2
1	Phonemic Verbal Fluency	6405	cg16997364	19	-5.019	5.203e-07		-
1	Phonemic Verbal Fluency	6405	cg14945937	19	-4.789	1.679e-06	PLEKHF1	pleckstrin homology domain containing, family F (with FYVE domain) member 1
1	Phonemic Verbal Fluency	6405	cg20859731	20	-4.804	1.559e-06		-
1	Phonemic Verbal Fluency	6405	cg21609339	20	-4.611	4.01e-06	SLC12A5	solute carrier family 12 (potassium/chloride transporter), member 5
1	Phonemic Verbal Fluency	6405	cg15909981	22	-4.881	1.055e-06	TMPRSS6	transmembrane protease, serine 6
1	Vocabulary	3013	cg26641076	2	-5.11	3.227e-07		-
1	Vocabulary	3013	cg08360721	5	-4.94	7.826e-07	KCNIP1	Kv channel interacting protein 1
1	Vocabulary	3013	cg20210482	11	-5.482	4.206e-08		-
1	Vocabulary	3013	cg12569118	11	-5.305	1.128e-07		-
1	Vocabulary	3013	cg02762115	11	-5.132	2.874e-07	DRD4	dopamine receptor D4
1	Vocabulary	3013	cg04513006	16	-5.651	1.599e-08	ESRP2	epithelial splicing regulatory protein 2
1	Vocabulary	3013	cg04328477	16	-5.031	4.867e-07	ESRP2	epithelial splicing regulatory protein 2
2	Digit Test	4780	cg17759224	1	5.085	3.68e-07		-
2	Digit Test	4780	cg07195224	1	5.047	4.48e-07	AIM2	absent in melanoma 2
2	Digit Test	4780	cg12473916	1	5.014	5.336e-07	SHC1	SHC (Src homology 2 domain containing) transforming protein 1
2	Digit Test	4780	cg26856257	1	4.817	1.454e-06		-
2	Digit Test	4780	cg17386185	3	5.031	4.875e-07	GLYCTK	glycerate kinase
2	Digit Test	4780	cg22331294	3	4.96	7.033e-07	LIMD1	LIM domains containing 1
2	Digit Test	4780	cg22953759	5	5.141	2.731e-07	ANKRD33B	ankyrin repeat domain 33B
2	Digit Test	4780	cg01657995	6	4.833	1.343e-06		-
2	Digit Test	4780	cg03366574	7	-5.294	1.199e-07		-
2	Digit Test	4780	cg19405484	8	5.076	3.859e-07		-
2	Digit Test	4780	cg03183540	8	4.823	1.412e-06		-
2	Digit Test	4780	cg00415665	8	-4.809	1.515e-06	ZHX2	zinc fingers and homeoboxes 2
2	Digit Test	4780	cg12142865	12	4.801	1.581e-06	ALDH2	aldehyde dehydrogenase 2 family (mitochondrial)
2	Digit Test	4780	cg18181703	17	5.436	5.453e-08	SOCS3	suppressor of cytokine signaling 3
2	MMSE	6780	cg21450381	12	-5.656	1.551e-08		-
2	Phonemic Verbal Fluency	6390	cg16201957	4	-5.462	4.707e-08	MAML3	mastermind-like 3 (Drosophila)
2	Phonemic Verbal Fluency	6390	cg12507869	10	-5.963	2.474e-09	INPP5A	inositol polyphosphate-5-phosphatase, 40kDa
2	Vocabulary	3007	cg20210482	11	-5.192	2.082e-07		-
2	Vocabulary	3007	cg02762115	11	-5.146	2.663e-07	DRD4	dopamine receptor D4
2	Vocabulary	3007	cg04513006	16	-5.627	1.829e-08	ESRP2	epithelial splicing regulatory protein 2

## Sheet: Table_S5
Supplementary Table 5. Lookup of Model 2 CpGs (at P<1.2x10-7) for associations with Alzheimer's disease phenotypes.
EWAS of Braak lookup
	Estimates					P value					Q value
	PFC	blood	EC	STG	CER	PFC	blood	EC	STG	CER	PFC	blood	EC	STG	CER
cg16201957	0.00110377	0.00163815	0.0036542	-0.000487865	0.00354851	0.556183	0.656788	0.127529	0.823373	0.115046	0.875987	1	1	1	0.601182
cg12507869	-0.00118321	0.00213511	-0.00467159	-0.00256604	-0.000752272	0.352973	0.206764	0.0135859	0.0441956	0.508713	0.839517	1	1	1	0.782498
cg21450381	0.000267231	0.00103502	1.47959e-05	0.000507979	0.000257293	0.754322	0.362181	0.98593	0.504338	0.648382	0.900824	1	1	1	0.81583
cg04513006	-0.000109393	0.00613268	0.00107754	-0.00146944	0.000354105	0.94647	0.036966	0.582316	0.373369	0.643056	0.919334	1	1	1	0.814722
cg03366574	-0.000473882	0.000569939	0.000375017	-2.08953e-05	4.86552e-05	0.31368	0.829397	0.480593	0.959152	0.883325	0.831429	1	1	1	0.856198
cg18181703	0.000682128	-4.34956e-05	-2.16207e-05	0.00110203	-0.00021781	0.641441	0.99047	0.988882	0.333328	0.834296	0.887457	1	1	1	0.849023
EWAS of Alzheimer's disease lookup
	Estimates					P value					Q value
	PFC	blood	EC	STG	CER	PFC	blood	EC	STG	CER	PFC	blood	EC	STG	CER
cg16201957	-0.0123797	-0.0181419	-0.016766	0.00599861	-0.0191259	0.22386	0.337131	0.181941	0.589262	0.116408	0.511656	1	0.993551	0.846225	0.742959
cg12507869	0.00340627	-0.00452847	0.0179749	0.00759053	0.00465146	0.641929	0.627471	0.0552519	0.252479	0.454833	0.67893	1	0.979073	0.76357	0.85684
cg21450381	-0.0033588	-0.00861255	0.000672604	-0.00592481	-0.00150558	0.472754	0.111064	0.876411	0.151761	0.628007	0.62331	1	0.998654	0.726157	0.886316
cg04513006	0.00835081	-0.0146361	-8.28405e-05	0.015011	0.00267987	0.300214	0.325619	0.993929	0.0689745	0.480798	0.550243	1	0.998813	0.707922	0.861751
cg03366574	0.00102023	-0.00204739	-0.00390224	-0.00181935	-0.00218579	0.658359	0.878373	0.152734	0.297561	0.236882	0.683963	1	0.992327	0.777104	0.797236
cg18181703	-0.00439603	0.0110123	-0.00132107	-0.008501	0.00121359	0.56471	0.54262	0.850413	0.143458	0.810576	0.654857	1	0.998613	0.723217	0.909364
PFC: Prefrontal Cortex
EC: Entorhinal Cortex
STG: Superior Temporal Gyrus
CER: Cerebellum

## Sheet: Table_S6
Supplementary Table 6. Transcriptome-wide association study for cg21450381
transcript_cluster_id	probeset_id	coef	SE	pval	N	seqname	GeneSymbol
3264326	3264326	-0.861214	0.225288	0.000131986	1966	chr10	ACSL5
3318009	3318009	-0.80096	0.209741	0.000134104	1966	chr11	RRM1
3849730	3849730	0.783723	0.208765	0.000173971	1966	chr19	ZNF560
3830353	3830353	-1.18104	0.314951	0.00017689	1966	chr19	CD22
2317434	2317434	0.824937	0.223379	0.00022163	1966	chr1	TPRG1L
3220513	3220513	-0.914433	0.25495	0.000334864	1966	chr9	KIAA0368
2589868	2589868	-1.0039	0.281102	0.000355191	1966	chr2	CCDC141
3581090	3581090	0.811393	0.228037	0.000373455	1966	chr14	TMEM179
3181302	3181302	-0.65595	0.184864	0.000387751	1966	chr9	NCBP1
3424442	3424442	-0.826163	0.233929	0.000412922	1966	chr12	TMTC2
2946268	2946268	2.56187	0.727771	0.000431292	1966	chr6	HIST1H2BC
3354535	3354535	0.540905	0.153794	0.000436321	1966	chr11	PKNOX2
3780334	3780334	1.36724	0.389132	0.000442112	1966	chr18	MC5R
3621417	3621417	-1.2521	0.357291	0.000457583	1966	chr15	CATSPER2
3987492	3987492	-0.845607	0.242019	0.000475905	1966	chrX	ALG13
2704188	2704188	1.12687	0.322835	0.000482057	1966	chr3	PDCD10
3647504	3647504	-1.14473	0.330461	0.000532097	1966	chr16	PMM2
3864680	3864680	0.607651	0.177447	0.000616129	1966	chr19	LYPD5
3490251	3490251	-0.653665	0.19186	0.00065683	1966	chr13	WDFY2
3372459	3372459	-0.787625	0.232651	0.00071064	1966	chr11	FNBP4
2391255	2391255	0.552591	0.1635	0.000725487	1966	chr1	UBE2J2
2676927	2676927	1.37109	0.407674	0.000770465	1966	chr3	SELK
2727116	2727116	-0.74244	0.221749	0.000813667	1966	chr4	RASL11B
2688277	2688277	2.47478	0.743389	0.000871407	1966	chr3	NFYB
2865673	2865673	1.08464	0.326165	0.000882843	1966	chr5	FLJ11292
3340251	3340251	1.33438	0.402496	0.000915596	1966	chr11	BC019340
2911903	2911903	0.898578	0.273532	0.00101949	1966	chr6	PTP4A1
2980366	2980366	1.16963	0.35855	0.00110587	1966	chr6	RPL27A
3251619	3251619	-0.775829	0.238323	0.00113248	1966	chr10	NUDT13
2418570	2418570	-1.02672	0.316155	0.00116414	1966	chr1	SLC44A5
2562932	2562932	0.720568	0.223907	0.00129019	1966	chr2	CD8A
3758545	3758545	0.825637	0.256764	0.00130198	1966	chr17	MEOX1
3765059	3765059	-0.699505	0.218271	0.00135176	1966	chr17	HEATR6
2375664	2375664	0.778979	0.243448	0.00137533	1966	chr1	BTG2
3617170	3617170	-0.927054	0.289921	0.0013857	1966	chr15	AVEN
3680524	3680524	-0.702032	0.22028	0.00143761	1966	chr16	ZC3H7A
2360158	2360158	1.00377	0.315686	0.00147451	1966	chr1	HAX1
2949885	2949885	0.701619	0.2212	0.0015146	1966	chr6	GPSM3
2654091	2654091	-0.759397	0.239661	0.00153157	1966	chr3	USP13
2871717	2871717	0.914884	0.289876	0.00159883	1966	chr5	CCDC112
3591400	3591400	-0.774225	0.24558	0.00161804	1966	chr15	TUBGCP4
3332015	3332015	1.43062	0.458689	0.00181505	1966	chr11	OR4D10
3814734	3814734	-1.036	0.333521	0.00189476	1966	chr18	TXNL4A
3294476	3294476	-0.66049	0.212723	0.00190328	1966	chr10	ZMYND17
3928590	3928590	2.6399	0.851868	0.00194204	1966	chr21	KRTAP21-1
2911257	2911257	1.32856	0.429325	0.00197127	1966	chr6	KIAA1586
2593013	2593013	-0.404087	0.130755	0.00199887	1966	chr2	DNAH7
3349453	3349453	-0.728548	0.236207	0.00203985	1966	chr11	TTC12
3494137	3494137	-0.682291	0.221272	0.00204587	1966	chr13	LMO7
3806689	3806689	-0.927695	0.301982	0.00212613	1966	chr18	HDHD2
3761737	3761737	-0.890757	0.290182	0.00214307	1966	chr17	ZNF652
3756730	3756730	1.3708	0.447131	0.00217112	1966	chr17	KRTAP4-11
3556418	3556418	-0.637349	0.208253	0.00221004	1966	chr14	METTL3
3751463	3751463	-0.693333	0.226689	0.00222435	1966	chr17	NUFIP2
2597867	2597867	-0.959849	0.314537	0.00227609	1966	chr2	IKZF2
2966371	2966371	0.907828	0.297667	0.00228987	1966	chr6	CCNC
2769512	2769512	-1.73212	0.567995	0.00229202	1966	chr4	RPL21P44
2778727	2778727	0.698226	0.229158	0.00231201	1966	chr4	C4orf37
2650538	2650538	0.840177	0.276362	0.00236473	1966	chr3	NMD3
3414512	3414512	-0.67148	0.221375	0.00241959	1966	chr12	LARP4
2356425	2356425	-1.97056	0.652097	0.00251209	1966	chr1	PDZK1
3139690	3139690	0.523464	0.173289	0.00252145	1966	chr8	PRDM14
3438417	3438417	-0.640624	0.212351	0.00255442	1966	chr12	SFSWAP
3633236	3633236	0.669052	0.22192	0.00257113	1966	chr15	RPP25
3379390	3379390	-0.65995	0.22031	0.00273952	1966	chr11	SUV420H1
2635983	2635983	0.794575	0.265308	0.00274526	1966	chr3	ABHD10
3322501	3322501	0.483229	0.161775	0.00281692	1966	chr11	MYOD1
2717091	2717091	0.779747	0.261064	0.00281908	1966	chr4	CNO
3314630	3314630	0.457383	0.153199	0.00283074	1966	chr10	C10orf92
3683050	3683050	-0.858911	0.289827	0.00304134	1966	chr16	SMG1
2636726	2636726	-0.711053	0.240227	0.00307718	1966	chr3	QTRTD1
2427500	2427500	0.881425	0.298694	0.00316823	1966	chr1	HBXIP
3347615	3347615	-0.699158	0.237091	0.00318904	1966	chr11	ACAT1
2542990	2542990	0.449221	0.15266	0.00325445	1966	chr2	HS1BP3
3717052	3717052	-0.58862	0.200276	0.00329234	1966	chr17	NF1
2934451	2934451	-0.79091	0.269304	0.00331545	1966	chr6	SLC22A1
2916716	2916716	0.648011	0.220845	0.00334369	1966	chr6	PNRC1
3127278	3127278	0.291417	0.099534	0.00341352	1966	chr8	HR
3402684	3402684	-0.890115	0.304156	0.00342791	1966	chr12	ZNF384
3975227	3975227	0.96803	0.330931	0.00344269	1966	chrX	MAOA
2676579	2676579	0.673596	0.230582	0.00348592	1966	chr3	RFT1
3475679	3475679	-0.691809	0.236883	0.00349506	1966	chr12	ZCCHC8
3651057	3651057	-0.726445	0.248817	0.00350482	1966	chr16	C16orf62
2831567	2831567	-0.609786	0.208921	0.00351455	1966	chr5	PURA
3250055	3250055	-0.914619	0.31397	0.00357886	1966	chr10	DDX21
2866704	2866704	0.896643	0.308019	0.00360279	1966	chr5	ARRDC3
2580304	2580304	0.764386	0.262649	0.00361082	1966	chr2	ORC4
3708508	3708508	0.860793	0.296236	0.00366357	1966	chr17	KCTD11
3752611	3752611	-0.877912	0.303216	0.00378757	1966	chr17	C17orf75
3852586	3852586	0.388592	0.134226	0.00379085	1966	chr19	LPHN1
3970476	3970476	-1.11748	0.386566	0.00384292	1966	chrX	SCML1
2995491	2995491	0.439778	0.15222	0.0038634	1966	chr7	FAM188B
3646542	3646542	0.864255	0.29945	0.00390002	1966	chr16	ALG1
3598430	3598430	-0.4891	0.170568	0.00413745	1966	chr15	SLC24A1
3244622	3244622	-0.719661	0.250989	0.00413989	1966	chr10	ALOX5
3715489	3715489	-1.0237	0.357458	0.00418556	1966	chr17	TMEM97
3302495	3302495	0.741209	0.259687	0.00431406	1966	chr10	AVPI1
2616317	2616317	0.459924	0.161207	0.00433074	1966	chr3	PDCD6IP
3401119	3401119	-0.658109	0.230978	0.00438262	1966	chr12	ITFG2
3416856	3416856	0.797488	0.281322	0.00458567	1966	chr12	OR6C2
2869275	2869275	0.967088	0.341245	0.00459694	1966	chr5	GIN1
3956768	3956768	0.630188	0.222646	0.00464833	1966	chr22	RASL10A
3405032	3405032	-0.811718	0.287143	0.00470047	1966	chr12	ETV6
3620515	3620515	-0.618184	0.218854	0.0047334	1966	chr15	TMEM87A
2341663	2341663	0.626048	0.221645	0.00473468	1966	chr1	CTH
3718191	3718191	1.02701	0.363827	0.00476084	1966	chr17	CCL8
3418298	3418298	1.57376	0.558073	0.00480245	1966	chr12	KIF5A
2854718	2854718	0.918154	0.325803	0.00483043	1966	chr5	TTC33
3267455	3267455	-0.575152	0.204315	0.0048774	1966	chr10	SEC23IP
2962113	2962113	-0.940825	0.334281	0.00488568	1966	chr6	ELOVL4
3753568	3753568	-0.997632	0.356102	0.00508596	1966	chr17	SLFN13
2826550	2826550	0.78481	0.280706	0.00517641	1966	chr5	CSNK1G3
3808854	3808854	-0.839747	0.300423	0.00518646	1966	chr18	TCF4
3826601	3826601	0.738539	0.264445	0.00522557	1966	chr19	ZNF493
3598267	3598267	1.38795	0.497147	0.00524105	1966	chr15	OSTBETA
2653902	2653902	0.706144	0.252946	0.00524358	1966	chr3	ZNF639
2338487	2338487	0.659524	0.236471	0.0052867	1966	chr1	FGGY
3929395	3929395	-1.49206	0.535931	0.00536832	1966	chr21	GCFC1
3445028	3445028	-2.08857	0.750559	0.00539105	1966	chr12	GPR19
3220673	3220673	-0.737461	0.265093	0.00540418	1966	chr9	PTGR1
2724094	2724094	-0.548603	0.197694	0.00552	1966	chr4	FAM114A1
3956290	3956290	-0.577437	0.208349	0.00558006	1966	chr22	PITPNB
3556323	3556323	-0.908211	0.327932	0.00561405	1966	chr14	SUPT16H
3186137	3186137	1.30977	0.472963	0.00561812	1966	chr9	ORM2
3543481	3543481	-0.635109	0.229441	0.00563886	1966	chr14	PSEN1
3448152	3448152	-0.749386	0.271083	0.00570254	1966	chr12	ITPR2
3501661	3501661	-0.512522	0.185722	0.00578697	1966	chr13	ARHGEF7
3804195	3804195	-0.585135	0.212037	0.00578742	1966	chr18	SLC39A6
4000132	4000132	-1.09155	0.395733	0.00581019	1966	chrX	TRAPPC2
3103494	3103494	0.70201	0.254515	0.00581157	1966	chr8	TMEM70
3497270	3497270	-0.785989	0.285054	0.00582752	1966	chr13	DNAJC3
3318589	3318589	1.36364	0.49469	0.00584122	1966	chr11	OR52W1
3884316	3884316	0.739515	0.26843	0.00586979	1966	chr20	AK124127
3577940	3577940	-0.743037	0.270155	0.00595199	1966	chr14	CLMN
3613659	3613659	-0.522915	0.190357	0.00601377	1966	chr15	GOLGA6L2
3723627	3723627	0.423861	0.154299	0.00601425	1966	chr17	CRHR1
3788302	3788302	-0.485576	0.176931	0.00606143	1966	chr18	SMAD4
3803500	3803500	0.452358	0.164947	0.00609824	1966	chr18	C18orf34
3420497	3420497	-0.615341	0.224516	0.00612994	1966	chr12	HELB
3583577	3583577	-0.56421	0.205915	0.00614372	1966	chr15	TUBGCP5
3730899	3730899	-0.787427	0.287414	0.00614961	1966	chr17	DDX42
3249587	3249587	-0.649611	0.237459	0.00622526	1966	chr10	SIRT1
2560141	2560141	0.789976	0.288852	0.00624025	1966	chr2	MRPL53
2436985	2436985	0.438355	0.160333	0.00625652	1966	chr1	SHC1
2486901	2486901	1.10143	0.402949	0.00626798	1966	chr2	PROKR1
3543411	3543411	-0.556607	0.203781	0.00630656	1966	chr14	RBM25
3480013	3480013	-0.638416	0.233742	0.00630873	1966	chr13	MPHOSPH8
3981027	3981027	-0.782981	0.287023	0.00637306	1966	chrX	TAF1
2859734	2859734	0.990486	0.363307	0.00640481	1966	chr5	TRIM23
3331926	3331926	-0.661063	0.242865	0.00649004	1966	chr11	FAM111A
3736087	3736087	-0.745421	0.273876	0.00649388	1966	chr17	TNRC6C
2954324	2954324	0.828982	0.304655	0.0065074	1966	chr6	MEA1
2503257	2503257	0.456003	0.167792	0.00657446	1966	chr2	INHBB
2816563	2816563	0.475727	0.175375	0.00667535	1966	chr5	AGGF1
2618726	2618726	-0.631146	0.232715	0.00668579	1966	chr3	ZNF621
3539724	3539724	-0.88019	0.324791	0.00672783	1966	chr14	SYNE2
3832805	3832805	0.462794	0.170823	0.00674456	1966	chr19	PAPL
2494064	2494064	1.47163	0.543202	0.00674495	1966	chr2	FAHD2A
3975467	3975467	-0.4948	0.183594	0.00703735	1966	chrX	KDM6A
3672886	3672886	0.398374	0.147995	0.00710653	1966	chr16	JPH3
3645947	3645947	-0.88693	0.329602	0.00712575	1966	chr16	CLUAP1
3094334	3094334	0.290833	0.108225	0.00720343	1966	chr8	GPR124
3327948	3327948	-0.522867	0.194584	0.00720739	1966	chr11	TTC17
3062193	3062193	-0.643422	0.239642	0.00725439	1966	chr7	SLC25A13
2923939	2923939	0.844983	0.314939	0.00729638	1966	chr6	SMPDL3A
3416834	3416834	1.60126	0.597271	0.00734102	1966	chr12	OR6C3
3968833	3968833	-0.678197	0.253028	0.00735515	1966	chrX	MSL3
3577277	3577277	-0.567686	0.21188	0.00737801	1966	chr14	BTBD7
2963313	2963313	0.494761	0.185278	0.00757664	1966	chr6	SNX14
3653072	3653072	-0.625266	0.234252	0.00760315	1966	chr16	PLK1
3220846	3220846	-0.618885	0.231883	0.00760891	1966	chr9	SUSD1
3557198	3557198	0.823412	0.309102	0.00772444	1966	chr14	CEBPE
2602304	2602304	-0.640499	0.240517	0.00774447	1966	chr2	TM4SF20
3762625	3762625	-0.664686	0.249655	0.00775829	1966	chr17	MBTD1
3553337	3553337	-0.62781	0.235808	0.00775899	1966	chr14	TRAF3
3860277	3860277	0.869193	0.327239	0.0079041	1966	chr19	POLR2I
2655308	2655308	0.792695	0.298627	0.00794337	1966	chr3	HTR3D
2810764	2810764	0.859415	0.323766	0.00794419	1966	chr5	GAPT
2614054	2614054	0.620433	0.233871	0.00798059	1966	chr3	UBE2E1
3439178	3439178	-0.573509	0.216376	0.00803664	1966	chr12	PXMP2
3992521	3992521	-0.790063	0.298238	0.00807059	1966	chrX	HTATSF1
2966193	2966193	0.573796	0.216628	0.00807867	1966	chr6	C6orf168
2440413	2440413	2.17451	0.821375	0.00811118	1966	chr1	ITLN1
2347788	2347788	0.818202	0.309072	0.00811395	1966	chr1	RWDD3
3300597	3300597	-1.21364	0.458652	0.0081425	1966	chr10	MYOF
3796089	3796089	0.575008	0.21733	0.00815011	1966	chr18	C18orf2
4027532	4027532	-0.709142	0.268072	0.00816077	1966	chrX	GAB3
2558824	2558824	0.656354	0.248184	0.00817808	1966	chr2	FIGLA
3407849	3407849	0.919055	0.347545	0.00818313	1966	chr12	C12orf39
3633081	3633081	0.647464	0.245119	0.00825578	1966	chr15	CYP1A1
3258910	3258910	-0.77648	0.294074	0.00828027	1966	chr10	HELLS
3351315	3351315	-0.653713	0.247608	0.00828789	1966	chr11	UBE4A
3168309	3168309	-0.553555	0.210078	0.00841382	1966	chr9	RECK
3233547	3233547	-0.590945	0.224301	0.00842344	1966	chr10	RBM17
3571634	3571634	-0.426812	0.16241	0.00858893	1966	chr14	COQ6
2628260	2628260	-1.08871	0.41448	0.00862199	1966	chr3	KBTBD8
2877597	2877597	-1.03383	0.394014	0.00869469	1966	chr5	LRRTM2
3888055	3888055	-0.639156	0.24379	0.00874799	1966	chr20	ARFGEF2
2896958	2896958	0.482725	0.184284	0.00880674	1966	chr6	FAM8A1
3261952	3261952	-0.978939	0.374495	0.00894827	1966	chr10	C10orf32
2622772	2622772	0.640762	0.245137	0.00895178	1966	chr3	CYB561D2
3300350	3300350	-0.620108	0.237292	0.00896816	1966	chr10	IDE
3048212	3048212	0.710253	0.272054	0.00903562	1966	chr7	MRPS24
2838688	2838688	0.63986	0.245137	0.00904866	1966	chr5	MAT2B
2902736	2902736	1.10561	0.423673	0.00906504	1966	chr6	C6orf48
3381377	3381377	-0.708146	0.271399	0.00907416	1966	chr11	FCHSD2
3041409	3041409	0.788593	0.303519	0.00937232	1966	chr7	IGF2BP3
3202171	3202171	-0.523805	0.201872	0.00946624	1966	chr9	PLAA
3334446	3334446	0.341708	0.131754	0.00949984	1966	chr11	KCNK4
2946259	2946259	1.21303	0.467943	0.00953487	1966	chr6	HIST1H1T
3855818	3855818	-0.443033	0.171107	0.00961949	1966	chr19	PBX4
2649723	2649723	0.735803	0.284213	0.00962798	1966	chr3	MFSD1
3565739	3565739	-0.670557	0.259192	0.00967867	1966	chr14	ATG14
2947219	2947219	0.679626	0.262846	0.00971968	1966	chr6	ZKSCAN4
3788944	3788944	-0.781592	0.30278	0.00984054	1966	chr18	C18orf26
3538213	3538213	-0.736595	0.285459	0.00986887	1966	chr14	DAAM1
4005859	4005859	-0.545514	0.211495	0.00989954	1966	chrX	CASK
3870162	3870162	-0.744018	0.288675	0.00995589	1966	chr19	ZNF665
2379754	2379754	-0.687166	0.26669	0.00997652	1966	chr1	SMYD2
3678147	3678147	0.590309	0.229165	0.00999769	1966	chr16	NMRAL1
3692999	3692999	1.50547	0.584527	0.0100083	1966	chr16	MT1G
2475628	2475628	0.661472	0.256908	0.0100316	1966	chr2	YPEL5
2488959	2488959	-0.597355	0.232007	0.0100318	1966	chr2	STAMBP
3726325	3726325	0.373574	0.145171	0.0100726	1966	chr17	XYLT2
4016428	4016428	-0.93813	0.364693	0.0101001	1966	chrX	BEX2
3321150	3321150	-0.845035	0.328537	0.010108	1966	chr11	ARNTL
3336486	3336486	-0.591502	0.23005	0.0101349	1966	chr11	C11orf80
2707764	2707764	1.09469	0.425836	0.0101498	1966	chr3	DCUN1D1
3743464	3743464	0.551543	0.214906	0.0102748	1966	chr17	PHF23
2427981	2427981	0.647554	0.252355	0.0102866	1966	chr1	ADORA3
2502821	2502821	0.696196	0.271808	0.0104266	1966	chr2	DBI
3886867	3886867	0.480949	0.187798	0.0104375	1966	chr20	DBNDD2
2444283	2444283	1.05543	0.412356	0.010482	1966	chr1	TNFSF4
3766013	3766013	0.433337	0.169393	0.0105222	1966	chr17	2010-03-01
3666601	3666601	-0.614901	0.240427	0.0105415	1966	chr16	SNTB2
3945314	3945314	-0.65175	0.255253	0.0106693	1966	chr22	KDELR3
2373736	2373736	0.726551	0.284823	0.0107449	1966	chr1	NEK7
3544678	3544678	-0.556264	0.218096	0.0107553	1966	chr14	TTLL5
3260829	3260829	-0.467337	0.183247	0.0107627	1966	chr10	FAM178A
3843122	3843122	-0.364937	0.143298	0.0108748	1966	chr19	AURKC
3891278	3891278	-0.543627	0.213626	0.0109354	1966	chr20	TH1L
3329649	3329649	-0.55576	0.218455	0.0109577	1966	chr11	DDB2
3417075	3417075	-0.69458	0.273134	0.0109905	1966	chr12	DGKA
3952535	3952535	0.693915	0.272978	0.0110213	1966	chr22	GSC2
3324447	3324447	1.02593	0.403872	0.0110779	1966	chr11	FIBIN
3607766	3607766	0.364707	0.14374	0.0111721	1966	chr15	WDR93
3697712	3697712	0.404171	0.159358	0.011205	1966	chr16	TAT
3871557	3871557	0.44875	0.176947	0.0112103	1966	chr19	ZNF579
2818035	2818035	-0.548529	0.216581	0.0113199	1966	chr5	CKMT2
3755614	3755614	0.43618	0.172302	0.0113581	1966	chr17	STAC2
2971378	2971378	0.502641	0.198585	0.0113701	1966	chr6	GOPC
2955096	2955096	0.5266	0.208082	0.0113824	1966	chr6	TCTE1
3358854	3358854	0.630337	0.249263	0.0114454	1966	chr11	DUSP8
3251648	3251648	-0.986602	0.390219	0.0114607	1966	chr10	FAM149B1
3755089	3755089	0.2776	0.109816	0.0114757	1966	chr17	GPR179
3441215	3441215	-0.689137	0.272872	0.0115535	1966	chr12	C12orf4
3374402	3374402	-0.524351	0.207641	0.0115608	1966	chr11	LPXN
3722417	3722417	-0.666683	0.264014	0.0115639	1966	chr17	NBR1
2462456	2462456	-0.59951	0.237548	0.0116112	1966	chr1	HEATR1
3194395	3194395	-0.962712	0.381641	0.0116504	1966	chr9	C9orf163
3975455	3975455	0.580397	0.230272	0.0117193	1966	chrX	DUSP21
3731228	3731228	-0.59092	0.234485	0.0117329	1966	chr17	CCDC45
3374224	3374224	0.590074	0.234159	0.0117364	1966	chr11	OR10W1
2542972	2542972	-1.54146	0.612672	0.0118708	1966	chr2	NDUFAF2
3063536	3063536	-0.651011	0.258814	0.0118911	1966	chr7	TRIM4
2340930	2340930	-0.726208	0.288962	0.0119657	1966	chr1	IL23R
3299408	3299408	0.489463	0.194849	0.0120046	1966	chr10	RNLS
2891241	2891241	0.513359	0.204362	0.0120047	1966	chr6	DUSP22
2951730	2951730	-0.80797	0.321678	0.012014	1966	chr6	SLC26A8
2413578	2413578	0.506228	0.201617	0.0120446	1966	chr1	TMEM59
3290875	3290875	-0.706861	0.28176	0.0121163	1966	chr10	ANK3
2515369	2515369	0.852666	0.340185	0.0121941	1966	chr2	HAT1
3218496	3218496	1.15327	0.460199	0.0122096	1966	chr9	OR13C9
3697015	3697015	-0.576303	0.230075	0.0122504	1966	chr16	AARS
3536786	3536786	-0.57303	0.228789	0.0122583	1966	chr14	FBXO34
3191113	3191113	0.508758	0.203191	0.0122852	1966	chr9	PRRX2
3103523	3103523	1.10655	0.442146	0.0123257	1966	chr8	LY96
3969455	3969455	-0.698678	0.279536	0.0124397	1966	chrX	OFD1
3222144	3222144	-0.764941	0.306187	0.0124797	1966	chr9	TNFSF8
2356721	2356721	-0.537914	0.215411	0.0125197	1966	chr1	CHD1L
3553872	3553872	-0.651822	0.261214	0.0125829	1966	chr14	KLC1
3164221	3164221	-0.543635	0.218009	0.0126444	1966	chr9	DENND4C
2705266	2705266	-0.657907	0.26385	0.0126494	1966	chr3	TNIK
3867708	3867708	0.43333	0.173808	0.0126613	1966	chr19	HRC
3661152	3661152	-0.961077	0.38618	0.012822	1966	chr16	FTO
2372169	2372169	-1.07672	0.432699	0.0128327	1966	chr1	OCLM
2608156	2608156	0.58739	0.236091	0.0128469	1966	chr3	TRNT1
2487639	2487639	0.599022	0.240781	0.0128527	1966	chr2	PCBP1
3924254	3924254	0.439724	0.176918	0.0129379	1966	chr21	PCBP3
3831260	3831260	0.752484	0.302935	0.0129922	1966	chr19	ZNF146
3906782	3906782	0.432305	0.174061	0.0130046	1966	chr20	JPH2
3156848	3156848	0.411804	0.165968	0.013093	1966	chr8	TSNARE1
3865206	3865206	-0.42594	0.171705	0.0131144	1966	chr19	NKPD1
2990342	2990342	0.624924	0.25199	0.01314	1966	chr7	TMEM106B
3748767	3748767	0.464074	0.187251	0.0131991	1966	chr17	B9D1
2726323	2726323	0.599502	0.242034	0.0132518	1966	chr4	SLAIN2
3925295	3925295	1.27045	0.512983	0.0132646	1966	chr21	C21orf81
2550122	2550122	0.69849	0.282455	0.0134012	1966	chr2	COX7A2L
2395418	2395418	-0.823312	0.333202	0.013477	1966	chr1	BC029383
3403612	3403612	-1.41251	0.571773	0.0134962	1966	chr12	ZNF705A
3430129	3430129	-0.516009	0.208935	0.0135224	1966	chr12	POLR3B
2994342	2994342	0.738183	0.298923	0.013531	1966	chr7	TAX1BP1
2440664	2440664	0.575169	0.232956	0.0135491	1966	chr1	B4GALT3
3617712	3617712	-1.04934	0.425422	0.0136406	1966	chr15	GJD2
3455344	3455344	0.44393	0.179988	0.013646	1966	chr12	KRT82
2596776	2596776	0.547283	0.222095	0.0137325	1966	chr2	FZD5
3109191	3109191	0.996207	0.404414	0.0137651	1966	chr8	POLR2K
2829275	2829275	0.745483	0.303042	0.0138937	1966	chr5	UBE2B
3133135	3133135	-0.664103	0.270015	0.0139127	1966	chr8	MYST3
2927255	2927255	0.555745	0.226075	0.0139622	1966	chr6	PEX7
2389996	2389996	-0.711086	0.289309	0.0139762	1966	chr1	VN1R5
3104698	3104698	-0.407579	0.165917	0.014029	1966	chr8	ZBTB10
3716993	3716993	-0.521697	0.212423	0.014052	1966	chr17	RNF135
2957402	2957402	-1.03605	0.422049	0.0140958	1966	chr6	GSTA3
3765642	3765642	-0.500952	0.204101	0.0141108	1966	chr17	INTS2
3633403	3633403	-0.606508	0.247172	0.0141358	1966	chr15	SIN3A
3394660	3394660	0.336228	0.137071	0.0141688	1966	chr11	TRIM29
2512330	2512330	0.557576	0.227362	0.0141921	1966	chr2	2007-03-01
2435989	2435989	0.472543	0.192725	0.0142101	1966	chr1	S100A8
3849752	3849752	-0.860639	0.35116	0.0142521	1966	chr19	ZNF426
3976848	3976848	-0.307892	0.12566	0.0142778	1966	chrX	HDAC6
3544346	3544346	-0.750791	0.306489	0.0142997	1966	chr14	DLST
2594497	2594497	0.663403	0.270849	0.0143115	1966	chr2	CLK1
2402459	2402459	-0.79628	0.325536	0.0144428	1966	chr1	STMN1
2325274	2325274	1.37727	0.563143	0.0144576	1966	chr1	C1orf128
3057755	3057755	0.830187	0.339781	0.0145536	1966	chr7	POMZP3
2517737	2517737	0.981392	0.401863	0.0146018	1966	chr2	PLEKHA3
2342176	2342176	0.772916	0.3165	0.0146032	1966	chr1	FPGT
3754797	3754797	0.396203	0.162256	0.0146128	1966	chr17	HNF1B
3875195	3875195	-0.640658	0.262773	0.0147662	1966	chr20	MCM8
3381965	3381965	0.71209	0.292517	0.0149183	1966	chr11	KCNE3
2345196	2345196	-0.548432	0.225357	0.014949	1966	chr1	HS2ST1
3614012	3614012	0.954091	0.392335	0.0150228	1966	chr15	BC069077
3835565	3835565	-0.635081	0.26116	0.0150251	1966	chr19	ZNF233
3662612	3662612	-0.505526	0.207922	0.0150438	1966	chr16	RSPRY1
3928601	3928601	0.685205	0.281845	0.0150512	1966	chr21	KRTAP8-1
3568310	3568310	-0.851498	0.350536	0.0151352	1966	chr14	ZBTB25
2532294	2532294	0.576884	0.237683	0.0152193	1966	chr2	ALPPL2
2565559	2565559	-0.398465	0.16431	0.0153049	1966	chr2	ANKRD23
3886842	3886842	0.552716	0.227994	0.0153398	1966	chr20	SYS1
2705690	2705690	-0.773654	0.319218	0.0153678	1966	chr3	GHSR
3223872	3223872	-0.581297	0.239892	0.0153859	1966	chr9	RAB14
2637831	2637831	0.50313	0.2078	0.0154684	1966	chr3	UPK1B
3257850	3257850	-0.406496	0.167992	0.0155316	1966	chr10	TNKS2
3576633	3576633	0.491704	0.203304	0.0155818	1966	chr14	CATSPERB
3839642	3839642	0.513906	0.212499	0.0155889	1966	chr19	SIGLEC7
3555340	3555340	-0.494797	0.204604	0.0155923	1966	chr14	TEP1
2812273	2812273	0.6121	0.25363	0.0158063	1966	chr5	PPWD1
2946219	2946219	1.37703	0.570603	0.0158096	1966	chr6	HIST1H2AB
2727587	2727587	0.514678	0.213404	0.0158759	1966	chr4	KIT
3401756	3401756	-0.838158	0.347681	0.0159216	1966	chr12	C12orf5
3412296	3412296	-0.53233	0.220905	0.0159629	1966	chr12	IRAK4
3874313	3874313	-0.430633	0.178707	0.0159651	1966	chr20	ATRN
3811459	3811459	-0.540255	0.224269	0.0159983	1966	chr18	KDSR
2748646	2748646	-0.664359	0.275986	0.0160745	1966	chr4	RBM46
3809826	3809826	-0.612028	0.254369	0.0161255	1966	chr18	ATP8B1
3611625	3611625	0.392919	0.163418	0.0162002	1966	chr15	ALDH1A3
3699080	3699080	-0.862944	0.359088	0.0162542	1966	chr16	MLKL
2884216	2884216	0.513529	0.213728	0.0162733	1966	chr5	RNF145
2687739	2687739	0.501347	0.208728	0.0163093	1966	chr3	CD47
3662247	3662247	1.36294	0.567729	0.0163641	1966	chr16	MT1X
2406735	2406735	-0.484892	0.202003	0.0163763	1966	chr1	OSCP1
3770699	3770699	0.474535	0.197694	0.0163792	1966	chr17	MIF4GD
3407229	3407229	-0.491843	0.204955	0.0164061	1966	chr12	AEBP2
3447798	3447798	-0.654111	0.272605	0.0164182	1966	chr12	CASC1
2955025	2955025	0.817531	0.340725	0.0164225	1966	chr6	MRPL14
3886765	3886765	-1.93059	0.805172	0.0164969	1966	chr20	PI3
2696802	2696802	0.410478	0.171233	0.0165215	1966	chr3	STAG1
2725381	2725381	0.572201	0.238868	0.016599	1966	chr4	SLC30A9
2605735	2605735	-0.573521	0.239508	0.0166396	1966	chr2	HES6
3866958	3866958	-0.446518	0.186515	0.0166656	1966	chr19	CARD8
3631498	3631498	0.451863	0.188787	0.0166881	1966	chr15	LARP6
3284188	3284188	-0.620009	0.259051	0.0166934	1966	chr10	ITGB1
3900091	3900091	-0.85395	0.356935	0.0167364	1966	chr20	RALGAPA2
2948863	2948863	-1.11283	0.465222	0.0167552	1966	chr6	POU5F1
3784344	3784344	-0.615207	0.257345	0.0168214	1966	chr18	MAPRE2
3916964	3916964	-0.898435	0.37591	0.0168472	1966	chr21	C21orf94
3518086	3518086	-0.464763	0.194476	0.0168564	1966	chr13	TBC1D4
3754736	3754736	-0.657981	0.275415	0.016892	1966	chr17	DDX52
3079005	3079005	0.518923	0.217241	0.0169082	1966	chr7	RARRES2
2809423	2809423	0.825234	0.345546	0.016931	1966	chr5	NDUFS4
3417485	3417485	-0.846128	0.354652	0.0170421	1966	chr12	OBFC2B
2423017	2423017	0.538813	0.225875	0.0170585	1966	chr1	EVI5
3150844	3150844	-0.466327	0.195543	0.0170897	1966	chr8	SNTB1
3623771	3623771	-0.440563	0.184908	0.0171906	1966	chr15	TRPM7
3476130	3476130	-0.592615	0.24879	0.0172195	1966	chr12	SBNO1
3660213	3660213	-0.424105	0.178169	0.0172958	1966	chr16	CYLD
3940631	3940631	-0.681279	0.286519	0.0174175	1966	chr22	ADRBK2
3468103	3468103	-0.690537	0.290671	0.0175173	1966	chr12	GNPTAB
2711627	2711627	-0.45279	0.190676	0.0175653	1966	chr3	GP5
3472468	3472468	-0.429252	0.180797	0.0175863	1966	chr12	RBM19
3388914	3388914	0.59954	0.252543	0.0175962	1966	chr11	DCUN1D5
3078348	3078348	-0.597993	0.251963	0.0176281	1966	chr7	EZH2
2348060	2348060	0.668486	0.281716	0.0176485	1966	chr1	PTBP2
3832280	3832280	0.520538	0.21938	0.0176554	1966	chr19	C19orf33
3623320	3623320	-0.544934	0.229719	0.0176837	1966	chr15	SECISBP2L
3821183	3821183	0.438423	0.185005	0.0177982	1966	chr19	C19orf39
3372253	3372253	-0.603742	0.254807	0.0178163	1966	chr11	CELF1
2883283	2883283	-0.677729	0.28604	0.0178194	1966	chr5	TIMD4
3595096	3595096	-0.480532	0.202818	0.0178228	1966	chr15	TCF12
3247784	3247784	-0.736061	0.310729	0.0178451	1966	chr10	TFAM
2810458	2810458	0.486596	0.205421	0.017847	1966	chr5	GPBP1
3551935	3551935	0.347125	0.146549	0.0178525	1966	chr14	WDR25
3723186	3723186	-0.749571	0.316453	0.0178526	1966	chr17	HIGD1B
3577870	3577870	-0.546832	0.231048	0.0179451	1966	chr14	DICER1
3293469	3293469	0.417704	0.17651	0.0179591	1966	chr10	C10orf27
3723671	3723671	0.483037	0.204556	0.0182061	1966	chr17	IMP5
2409820	2409820	0.478824	0.20278	0.0182113	1966	chr1	BEST4
2549007	2549007	-0.572006	0.242249	0.0182142	1966	chr2	DHX57
2534694	2534694	0.452475	0.19166	0.0182346	1966	chr2	KLHL30
3354174	3354174	-0.443082	0.187813	0.0183163	1966	chr11	TBRG1
3652749	3652749	0.466703	0.197899	0.0183592	1966	chr16	HS3ST2
3375708	3375708	0.744374	0.315641	0.0183593	1966	chr11	SCGB1D4
2373511	2373511	-0.485319	0.205794	0.0183598	1966	chr1	CFHR5
2454887	2454887	-1.05518	0.448019	0.0185118	1966	chr1	NCRNA00292
3867458	3867458	0.282748	0.12009	0.0185493	1966	chr19	PLEKHA4
3723071	3723071	-0.323368	0.137417	0.0186131	1966	chr17	DBF4B
3598613	3598613	-0.618748	0.26295	0.0186174	1966	chr15	DIS3L
2544219	2544219	-0.904374	0.384477	0.0186617	1966	chr2	PFN4
3924869	3924869	0.611962	0.260168	0.0186638	1966	chr21	TPTE
2931988	2931988	-0.493462	0.209941	0.0187495	1966	chr6	VIP
2832423	2832423	-0.526781	0.224233	0.018811	1966	chr5	PCDHB10
2792305	2792305	0.873404	0.371822	0.0188249	1966	chr4	ANP32C
3874023	3874023	-0.310506	0.132382	0.0190002	1966	chr20	PTPRA
3488602	3488602	-0.529666	0.225848	0.0190152	1966	chr13	LRCH1
3082963	3082963	0.369357	0.15751	0.0190282	1966	chr8	KBTBD11
2730212	2730212	-0.766377	0.32686	0.0190443	1966	chr4	HTN1
3606981	3606981	0.843742	0.36037	0.0192156	1966	chr15	NCRNA00052
2906934	2906934	0.466996	0.199484	0.0192312	1966	chr6	PRICKLE4
3416522	3416522	0.548564	0.234328	0.0192315	1966	chr12	COPZ1
2378662	2378662	-0.605371	0.258655	0.0192601	1966	chr1	TRAF5
4016639	4016639	-0.907373	0.388143	0.0194015	1966	chrX	RAB9B
3732230	3732230	-0.729348	0.312045	0.0194228	1966	chr17	PITPNC1
3918447	3918447	-0.646913	0.276792	0.0194296	1966	chr21	IFNAR2
2619323	2619323	0.776921	0.332527	0.0194698	1966	chr3	SS18L2
3835418	3835418	-0.600472	0.257044	0.0194876	1966	chr19	ZNF224
3000895	3000895	0.650287	0.278448	0.0195227	1966	chr7	ENST00000412730
3441011	3441011	-0.619621	0.265339	0.0195326	1966	chr12	PARP11
3821015	3821015	-0.451021	0.193198	0.0195694	1966	chr19	LDLR
3146103	3146103	-0.697512	0.29881	0.0195802	1966	chr8	STK3
2974635	2974635	0.755689	0.323832	0.0196176	1966	chr6	VNN2
3226041	3226041	0.341367	0.146288	0.0196204	1966	chr9	SH2D3C
3894228	3894228	-0.889242	0.381174	0.0196532	1966	chr20	CSNK2A1
2820925	2820925	0.723933	0.310321	0.0196559	1966	chr5	RHOBTB3
3185558	3185558	-0.573187	0.245809	0.0197091	1966	chr9	PRPF4
2562115	2562115	1.14176	0.490338	0.0198846	1966	chr2	LSM3
2953711	2953711	0.33929	0.145743	0.019912	1966	chr6	TFEB
2696109	2696109	-0.766216	0.329142	0.0199163	1966	chr3	C3orf36
3053380	3053380	1.34779	0.579129	0.0199512	1966	chr7	ERV3
3224333	3224333	1.31731	0.566483	0.0200492	1966	chr9	OR1L8
2706297	2706297	0.628087	0.270098	0.0200502	1966	chr3	TBL1XR1
3107606	3107606	0.622417	0.267783	0.0201075	1966	chr8	DPY19L4
2457261	2457261	-0.667681	0.287549	0.0202342	1966	chr1	DUSP10
3671482	3671482	0.558805	0.240676	0.0202427	1966	chr16	MLYCD
2427074	2427074	0.719712	0.310039	0.0202676	1966	chr1	PSMA5
3178611	3178611	-0.698596	0.301109	0.0203368	1966	chr9	SECISBP2
3017030	3017030	0.642926	0.277277	0.0204104	1966	chr7	LRRC17
2847710	2847710	0.691988	0.298596	0.0204778	1966	chr5	FASTKD3
3989678	3989678	-0.560273	0.241774	0.0204852	1966	chrX	XIAP
3260099	3260099	-0.505333	0.218142	0.0205291	1966	chr10	C10orf28
2453881	2453881	0.523299	0.226011	0.0205928	1966	chr1	IRF6
3443206	3443206	0.586316	0.253237	0.0205974	1966	chr12	AICDA
2879166	2879166	-0.644937	0.278677	0.0206522	1966	chr5	FGF1
3182063	3182063	-0.46772	0.202126	0.0206679	1966	chr9	INVS
3362468	3362468	-0.527803	0.228103	0.0206741	1966	chr11	SBF2
3040465	3040465	0.691964	0.299155	0.0207192	1966	chr7	TMEM196
3431220	3431220	0.406652	0.175859	0.0207571	1966	chr12	MVK
3519119	3519119	-0.474063	0.205107	0.0208166	1966	chr13	RBM26
3543884	3543884	-0.54753	0.236926	0.0208344	1966	chr14	ZNF410
3436117	3436117	0.333861	0.14448	0.0208451	1966	chr12	DNAH10
3165825	3165825	-0.443167	0.191822	0.0208712	1966	chr9	TEK
3358809	3358809	0.418237	0.181225	0.0210087	1966	chr11	MOB2
2427117	2427117	0.580317	0.251486	0.0210242	1966	chr1	AMIGO1
3261165	3261165	-0.508816	0.220567	0.0210629	1966	chr10	BTRC
3159330	3159330	-0.755695	0.327706	0.0211097	1966	chr9	DOCK8
2869096	2869096	0.809952	0.35124	0.0211119	1966	chr5	SLCO4C1
2988410	2988410	-0.931753	0.404097	0.0211236	1966	chr7	RNF216L
2580635	2580635	0.672162	0.2917	0.0212062	1966	chr2	MMADHC
3847112	3847112	0.255311	0.110817	0.0212289	1966	chr19	PTPRS
3579205	3579205	-0.490988	0.213119	0.0212323	1966	chr14	SETD3
3358742	3358742	0.426904	0.185333	0.0212538	1966	chr11	TOLLIP
3326635	3326635	-0.461335	0.200282	0.0212546	1966	chr11	CD44
3031335	3031335	0.479086	0.208016	0.0212718	1966	chr7	C7orf29
2749011	2749011	-0.513039	0.222814	0.0213046	1966	chr4	TDO2
3592214	3592214	0.244419	0.106198	0.021361	1966	chr15	DUOX1
2471978	2471978	0.576717	0.250813	0.021483	1966	chr2	RHOB
2353067	2353067	0.673229	0.292836	0.0215054	1966	chr1	TSHB
2512601	2512601	0.791583	0.344354	0.0215194	1966	chr2	TANK
2402691	2402691	0.516831	0.224856	0.0215333	1966	chr1	ZNF683
3158740	3158740	0.523896	0.228138	0.0216531	1966	chr8	FOXH1
2633930	2633930	0.830075	0.361532	0.0216763	1966	chr3	PCNP
3967689	3967689	-0.439114	0.191303	0.0217114	1966	chrX	STS
3577715	3577715	0.579034	0.252267	0.0217144	1966	chr14	SERPINA12
3301800	3301800	0.339103	0.147782	0.0217553	1966	chr10	TLL2
2513925	2513925	0.698289	0.304419	0.0217995	1966	chr2	B3GALT1
2361761	2361761	0.3312	0.144439	0.0218472	1966	chr1	NTRK1
2755154	2755154	-0.418002	0.182342	0.0218821	1966	chr4	F11
3541073	3541073	-0.529917	0.231283	0.0219516	1966	chr14	MPP5
3163200	3163200	-0.42538	0.185711	0.0219895	1966	chr9	C9orf93
3703598	3703598	0.335665	0.146618	0.0220569	1966	chr16	FBXO31
2817291	2817291	-0.708087	0.309371	0.022091	1966	chr5	JMY
3847252	3847252	-0.442699	0.193582	0.0222025	1966	chr19	SAFB2
4006326	4006326	-0.598394	0.261947	0.0223474	1966	chrX	EFHC2
3636391	3636391	-0.494755	0.216581	0.0223489	1966	chr15	HOMER2
3766960	3766960	-0.508711	0.2227	0.0223544	1966	chr17	SMURF2
3745351	3745351	0.353415	0.154845	0.0224667	1966	chr17	MYH2
3462930	3462930	0.625142	0.274292	0.0226605	1966	chr12	BBS10
3841525	3841525	-0.713873	0.313249	0.0226712	1966	chr19	KIR3DX1
2421753	2421753	0.960553	0.421506	0.0226755	1966	chr1	GTF2B
2346023	2346023	-0.58024	0.254657	0.0226959	1966	chr1	LRRC8D
2945677	2945677	0.602158	0.264671	0.0228991	1966	chr6	C6orf62
2967550	2967550	0.500237	0.219895	0.0229124	1966	chr6	ATG5
2738378	2738378	-0.478879	0.210814	0.0231122	1966	chr4	NPNT
3377044	3377044	-0.384317	0.169253	0.0231669	1966	chr11	SF1
3318577	3318577	1.05183	0.463224	0.023167	1966	chr11	OR56B4
3685610	3685610	-0.59255	0.261105	0.0232448	1966	chr16	ARHGAP17
2903574	2903574	0.516752	0.227881	0.023351	1966	chr6	B3GALT4
3298337	3298337	0.609148	0.268698	0.0233882	1966	chr10	LRIT1
2773222	2773222	-0.451844	0.199352	0.023417	1966	chr4	RASSF6
3556816	3556816	-0.565145	0.249403	0.0234518	1966	chr14	SLC7A7
2372924	2372924	0.599178	0.264501	0.0234932	1966	chr1	TROVE2
2761151	2761151	0.77723	0.343101	0.0234937	1966	chr4	RAB28
3310757	3310757	-0.56439	0.249204	0.0235265	1966	chr10	IKZF5
2532510	2532510	-0.547823	0.242027	0.0236061	1966	chr2	GIGYF2
2985781	2985781	0.288791	0.127624	0.0236462	1966	chr6	THBS2
2973376	2973376	-0.443624	0.196115	0.0236936	1966	chr6	PTPRK
2669930	2669930	0.529352	0.234015	0.0236947	1966	chr3	CSRNP1
3695315	3695315	0.336075	0.148616	0.0237363	1966	chr16	CDH16
2351872	2351872	0.517912	0.229073	0.0237648	1966	chr1	RAP1A
2559807	2559807	0.566797	0.250793	0.02382	1966	chr2	MOBKL1B
3128271	3128271	-0.629304	0.278538	0.0238638	1966	chr8	NEFL
2690850	2690850	0.478133	0.211673	0.0238942	1966	chr3	TMEM39A
3752437	3752437	-0.607111	0.268778	0.0238971	1966	chr17	UTP6
2907066	2907066	0.54044	0.239364	0.023957	1966	chr6	GUCA1A
3913821	3913821	0.266419	0.118013	0.0239742	1966	chr20	KCNQ2
3688878	3688878	0.620244	0.274967	0.0240892	1966	chr16	SLC6A10P
3976240	3976240	-0.79666	0.353542	0.0242359	1966	chrX	ZNF157
2404999	2404999	0.557554	0.247781	0.0244368	1966	chr1	MARCKSL1
3198289	3198289	0.966361	0.429463	0.0244386	1966	chr9	C9orf123
2440117	2440117	0.430894	0.19151	0.02445	1966	chr1	PEX19
3360277	3360277	0.74905	0.333196	0.0245714	1966	chr11	OR52R1
2816030	2816030	0.567905	0.252677	0.0246046	1966	chr5	POLK
3673880	3673880	0.507686	0.225908	0.02462	1966	chr16	C16orf81
3410445	3410445	-1.20632	0.536795	0.0246226	1966	chr12	BICD1
3225456	3225456	-0.519721	0.231426	0.0247209	1966	chr9	MAPKAP1
3822961	3822961	0.416275	0.185439	0.0247802	1966	chr19	CCDC105
3371339	3371339	-0.691221	0.308007	0.0248212	1966	chr11	PHF21A
2782822	2782822	-0.470714	0.20983	0.024877	1966	chr4	NDST4
3764680	3764680	-0.543714	0.242414	0.0249023	1966	chr17	TRIM37
2495555	2495555	0.531824	0.237246	0.024984	1966	chr2	UNC50
3357397	3357397	0.347445	0.154999	0.0249878	1966	chr11	GLB1L2
2689042	2689042	-0.537918	0.239994	0.0250016	1966	chr3	WDR52
2597010	2597010	-0.544098	0.242821	0.0250431	1966	chr2	IDH1
3018420	3018420	0.429675	0.191781	0.025062	1966	chr7	HBP1
3027915	3027915	0.695602	0.310493	0.0250704	1966	chr7	SSBP1
3431376	3431376	-0.516739	0.230657	0.0250719	1966	chr12	ANKRD13A
3717034	3717034	-1.12134	0.500782	0.0251446	1966	chr17	RPL41
3940001	3940001	-0.585384	0.261562	0.0252189	1966	chr22	SPECC1L
3657286	3657286	-0.466693	0.208546	0.0252311	1966	chr16	KIAA0664L3
3901387	3901387	0.885197	0.395643	0.0252627	1966	chr20	CST2
3328389	3328389	-0.434745	0.194426	0.025349	1966	chr11	EXT2
3007829	3007829	0.455207	0.203602	0.0253666	1966	chr7	FZD9
3161566	3161566	-0.470759	0.210565	0.025372	1966	chr9	KDM4C
3343832	3343832	-0.566481	0.253559	0.0254751	1966	chr11	TYR
2468376	2468376	0.501095	0.224313	0.0254892	1966	chr2	RNF144A
3627248	3627248	-0.602253	0.269653	0.0255204	1966	chr15	ANXA2
3270840	3270840	0.5634	0.252564	0.0256995	1966	chr10	MGMT
2408146	2408146	0.488904	0.219236	0.0257452	1966	chr1	MYCL1
3340697	3340697	-0.523975	0.235008	0.0257738	1966	chr11	UVRAG
3764066	3764066	-0.80912	0.362926	0.0257848	1966	chr17	VEZF1
3460467	3460467	0.689873	0.309443	0.025787	1966	chr12	RPSAP52
3214582	3214582	-0.459068	0.205922	0.0257922	1966	chr9	SPTLC1
3946563	3946563	0.839805	0.376828	0.0258395	1966	chr22	RBX1
3279857	3279857	-0.567537	0.25467	0.0258458	1966	chr10	TRDMT1
2500875	2500875	0.690628	0.310103	0.0259412	1966	chr2	CHCHD5
3127878	3127878	-0.473577	0.21269	0.0259734	1966	chr8	ENTPD4
2456805	2456805	0.62438	0.280425	0.0259774	1966	chr1	BPNT1
3019519	3019519	0.644548	0.289674	0.0260759	1966	chr7	IFRD1
3330769	3330769	0.750451	0.337281	0.0260812	1966	chr11	OR5D13
3014671	3014671	-1.04377	0.469391	0.0261703	1966	chr7	ARPC1A
2651671	2651671	0.554282	0.249395	0.0262488	1966	chr3	MYNN
3954525	3954525	-0.471759	0.212269	0.0262521	1966	chr22	ZNF280B
3525655	3525655	0.790741	0.355926	0.0263073	1966	chr13	C13orf29
2334476	2334476	0.244507	0.110125	0.0264007	1966	chr1	MAST2
2489470	2489470	-0.33903	0.152705	0.0264079	1966	chr2	SEMA4F
3544071	3544071	0.471407	0.212338	0.0264135	1966	chr14	VSX2
2326463	2326463	0.754873	0.340063	0.0264319	1966	chr1	CD52
3458400	3458400	0.376425	0.169585	0.02644	1966	chr12	NDUFA4L2
3545311	3545311	-0.524372	0.236244	0.0264446	1966	chr14	KIAA1737
3923179	3923179	0.571854	0.257712	0.0264891	1966	chr21	C21orf125
2985342	2985342	0.327147	0.147433	0.0264901	1966	chr6	C6orf54
3726465	3726465	-0.363277	0.163719	0.0264937	1966	chr17	RSAD1
3400236	3400236	0.31081	0.140103	0.0265251	1966	chr12	B4GALNT3
2332855	2332855	-0.554297	0.249927	0.0265661	1966	chr1	ZNF691
2664452	2664452	-0.587915	0.265278	0.0266762	1966	chr3	ANKRD28
2922840	2922840	0.667982	0.301478	0.0267125	1966	chr6	KPNA5
3400413	3400413	-0.660851	0.29854	0.0268557	1966	chr12	ERC1
3944758	3944758	-0.4163	0.188121	0.0269024	1966	chr22	CDC42EP1
4022183	4022183	0.431617	0.195054	0.0269109	1966	chrX	HS6ST2
2465902	2465902	1.22826	0.555296	0.0269733	1966	chr1	OR2M7
3968122	3968122	-0.53075	0.24008	0.0270549	1966	chrX	TBL1X
3422703	3422703	0.5278	0.23881	0.0270968	1966	chr12	ATXN7L3B
3275729	3275729	-1.23218	0.557745	0.0271598	1966	chr10	IL2RA
3268588	3268588	-0.656028	0.297007	0.027189	1966	chr10	ACADSB
3782069	3782069	-0.895366	0.40558	0.027271	1966	chr18	BC012036
2804085	2804085	-0.790067	0.35793	0.0272913	1966	chr5	PMCHL2
3297632	3297632	0.36685	0.166208	0.0273017	1966	chr10	MAT1A
3870533	3870533	0.321943	0.145863	0.0273027	1966	chr19	TMC4
3091848	3091848	-0.630496	0.28595	0.0274603	1966	chr8	HMBOX1
3018866	3018866	0.643974	0.292126	0.0274938	1966	chr7	DNAJB9
3758078	3758078	-0.592848	0.268949	0.0275024	1966	chr17	EZH1
3351564	3351564	0.265594	0.120549	0.0275804	1966	chr11	PHLDB1
3227634	3227634	-0.709743	0.322229	0.0276227	1966	chr9	BAT2L1
3014227	3014227	-1.0093	0.458387	0.0276756	1966	chr7	BHLHA15
3757487	3757487	-0.523975	0.238051	0.0277283	1966	chr17	DNAJC7
3499453	3499453	-0.385017	0.174934	0.0277412	1966	chr13	TPP2
2915491	2915491	0.539969	0.245438	0.0278052	1966	chr6	CYB5R4
2434124	2434124	1.07473	0.488713	0.0278701	1966	chr1	HIST2H2BE
3977483	3977483	0.651753	0.296544	0.0279615	1966	chrX	BMP15
2968144	2968144	0.500615	0.227787	0.0279683	1966	chr6	OSTM1
3746881	3746881	-0.612814	0.27889	0.027997	1966	chr17	NCOR1
3456212	3456212	-0.388238	0.176755	0.0280581	1966	chr12	MAP3K12
2673773	2673773	0.569219	0.259363	0.0281864	1966	chr3	SLC25A20
3414776	3414776	-0.519089	0.236553	0.0282073	1966	chr12	LETMD1
2337003	2337003	0.455945	0.207829	0.0282461	1966	chr1	MRPL37
3987148	3987148	0.513565	0.234283	0.0283746	1966	chrX	RGAG1
3994100	3994100	-0.456834	0.208466	0.0284225	1966	chrX	FMR1
3040375	3040375	-0.523511	0.239008	0.0284988	1966	chr7	FERD3L
3569200	3569200	0.760331	0.347152	0.0285097	1966	chr14	ATP6V1D
3147321	3147321	-0.452562	0.206668	0.028539	1966	chr8	UBR5
3217807	3217807	-0.490558	0.224023	0.0285413	1966	chr9	TEX10
3265952	3265952	0.520222	0.237601	0.0285623	1966	chr10	PNLIPRP2
2736462	2736462	0.410404	0.187534	0.0286385	1966	chr4	BMPR1B
3442706	3442706	-0.911171	0.416568	0.0287184	1966	chr12	CD163
3236786	3236786	-0.53624	0.245201	0.0287469	1966	chr10	PTER
3653317	3653317	-0.382243	0.174808	0.0287681	1966	chr16	RBBP6
3635456	3635456	-0.463093	0.211792	0.0287753	1966	chr15	MESDC2
3766334	3766334	-0.436037	0.199437	0.0287904	1966	chr17	CCDC47
3608113	3608113	-0.72213	0.33031	0.0287995	1966	chr15	IQGAP1
2651782	2651782	0.969925	0.443819	0.0288592	1966	chr3	SEC62
2647792	2647792	0.696517	0.318857	0.0289315	1966	chr3	SELT
3518496	3518496	-0.565499	0.258987	0.028999	1966	chr13	MYCBP2
2436973	2436973	0.498272	0.228204	0.0290031	1966	chr1	PYGO2
3442205	3442205	-0.483215	0.221346	0.0290302	1966	chr12	ZNF384
2962383	2962383	0.378719	0.173497	0.0290459	1966	chr6	FAM46A
2905946	2905946	-0.24844	0.113884	0.0291449	1966	chr6	DNAH8
4005644	4005644	-0.545978	0.250431	0.0292463	1966	chrX	MED14
2676352	2676352	-0.460331	0.211199	0.0292864	1966	chr3	NEK4
3788049	3788049	-0.388799	0.178385	0.0292904	1966	chr18	SKA1
3554622	3554622	-0.897981	0.412149	0.0293482	1966	chr14	PACS2
2889698	2889698	0.599871	0.27539	0.0293865	1966	chr5	CLK4
3645836	3645836	-0.778626	0.357654	0.0294775	1966	chr16	ZNF75A
3915479	3915479	2.00801	0.922408	0.0294863	1966	chr21	CXADR
3508644	3508644	-0.531173	0.244019	0.0294978	1966	chr13	N4BP2L1
3703164	3703164	-0.588465	0.270348	0.029503	1966	chr16	COX4NB
3927175	3927175	0.49471	0.227338	0.0295474	1966	chr21	ATP5J
3891006	3891006	-0.511716	0.235244	0.0296109	1966	chr20	STX16
3303478	3303478	-0.36143	0.166187	0.0296421	1966	chr10	SEC31B
3445252	3445252	0.820233	0.377185	0.0296589	1966	chr12	C12orf36
3985260	3985260	-0.738754	0.339749	0.0296741	1966	chrX	GPRASP1
3688178	3688178	0.553625	0.254668	0.0297117	1966	chr16	ZNF668
2551924	2551924	0.787463	0.362416	0.0297942	1966	chr2	CALM2
2539125	2539125	0.537607	0.247489	0.0298373	1966	chr2	CMPK2
3851055	3851055	1.13925	0.524507	0.0298522	1966	chr19	ELOF1
3557069	3557069	0.299252	0.13793	0.0300379	1966	chr14	CDH24
3596021	3596021	-0.576332	0.265656	0.0300473	1966	chr15	LDHAL6B
3994795	3994795	-0.468012	0.215826	0.0301231	1966	chrX	MTM1
3834046	3834046	0.249312	0.114989	0.030148	1966	chr19	AXL
2396121	2396121	-0.531977	0.245367	0.0301523	1966	chr1	DFFA
2947283	2947283	-0.513524	0.236895	0.0301795	1966	chr6	ZSCAN12
2871986	2871986	0.908115	0.419073	0.0302378	1966	chr5	RPS25
3259920	3259920	-0.313656	0.144747	0.0302403	1966	chr10	ANKRD2
3382698	3382698	0.497833	0.229997	0.0304243	1966	chr11	GUCY2E
3994231	3994231	0.322309	0.149167	0.0307169	1966	chrX	AFF2
3817984	3817984	-0.50071	0.231792	0.0307597	1966	chr19	SAFB
3453405	3453405	-0.577358	0.267295	0.0307726	1966	chr12	FKBP11
3732885	3732885	-0.386672	0.179048	0.0308035	1966	chr17	PRKAR1A
3928668	3928668	-0.616277	0.285427	0.0308392	1966	chr21	TIAM1
3067592	3067592	0.594879	0.275544	0.0308563	1966	chr7	PNPLA8
3628498	3628498	0.337876	0.156528	0.030884	1966	chr15	CA12
3601931	3601931	-0.400138	0.185394	0.0309037	1966	chr15	CPLX3
2570291	2570291	0.375378	0.174002	0.030981	1966	chr2	NCRNA00116
3573152	3573152	-0.575061	0.266586	0.0309951	1966	chr14	SPTLC2
2888243	2888243	0.889924	0.412592	0.0310127	1966	chr5	KIAA1191
3234760	3234760	-0.385054	0.178532	0.031023	1966	chr10	CELF2
2632491	2632491	1.00016	0.463827	0.0310578	1966	chr3	NSUN3
3904691	3904691	-0.638586	0.296249	0.031117	1966	chr20	SAMHD1
3617312	3617312	-0.429487	0.199277	0.0311444	1966	chr15	SLC12A6
2922972	2922972	-0.705931	0.327669	0.0312086	1966	chr6	DCBLD1
3466634	3466634	0.413073	0.19187	0.0313277	1966	chr12	CCDC38
3071459	3071459	0.474751	0.220526	0.0313331	1966	chr7	LRRC4
3933817	3933817	-0.356926	0.165857	0.0313962	1966	chr21	WDR4
3727583	3727583	-0.517134	0.240324	0.0314115	1966	chr17	HLF
2855434	2855434	0.750098	0.348694	0.0314632	1966	chr5	C5orf39
2435981	2435981	0.974136	0.452977	0.0315143	1966	chr1	S100A12
2814693	2814693	0.524546	0.244211	0.0317201	1966	chr5	CARTPT
3060245	3060245	0.628902	0.292804	0.0317247	1966	chr7	SLC25A40
2587730	2587730	0.415978	0.19369	0.0317416	1966	chr2	SP9
2521500	2521500	0.626766	0.291866	0.0317578	1966	chr2	MOBKL3
4019486	4019486	-0.662134	0.308365	0.031774	1966	chrX	2006-09-01
2580699	2580699	-0.554825	0.258562	0.0318881	1966	chr2	FLJ32955
3481986	3481986	0.401681	0.187225	0.0319171	1966	chr13	RNF17
3326400	3326400	-0.731142	0.340863	0.0319548	1966	chr11	CAT
3714068	3714068	-0.479543	0.223617	0.0319944	1966	chr17	ALDH3A2
3114618	3114618	0.632176	0.294902	0.0320584	1966	chr8	RNF139
2454485	2454485	0.42097	0.196402	0.0320806	1966	chr1	LPGAT1
3548050	3548050	-0.980486	0.457577	0.0321308	1966	chr14	PRO1768
2605660	2605660	0.760416	0.35493	0.0321583	1966	chr2	C2orf19
2333794	2333794	-0.367915	0.171803	0.0322342	1966	chr1	DMAP1
2709132	2709132	-0.505863	0.236225	0.032238	1966	chr3	ETV5
2436378	2436378	0.407945	0.190623	0.0323493	1966	chr1	SLC39A1
3687260	3687260	0.573524	0.268255	0.0325185	1966	chr16	CDIPT
3507199	3507199	-0.84716	0.396348	0.0325644	1966	chr13	FLT3
3428447	3428447	-0.426666	0.199622	0.0325674	1966	chr12	UTP20
3159040	3159040	1.06446	0.498211	0.0326334	1966	chr8	RPL8
2783484	2783484	1.25423	0.587363	0.0327318	1966	chr4	C4orf3
3530655	3530655	-0.399569	0.187241	0.0328436	1966	chr14	FOXG1
3936167	3936167	0.289349	0.135597	0.0328515	1966	chr22	CECR2
2734992	2734992	-0.492233	0.230781	0.0329329	1966	chr4	NUDT9
3076489	3076489	0.913742	0.42857	0.0330011	1966	chr7	MRPS33
3278198	3278198	-0.627499	0.294332	0.0330112	1966	chr10	PHYH
2934167	2934167	0.635345	0.298039	0.0330275	1966	chr6	MRPL18
2986084	2986084	0.797185	0.374321	0.0331978	1966	chr6	PHF10
3039177	3039177	0.426333	0.200273	0.0332746	1966	chr7	ETV1
3631964	3631964	-0.555641	0.261203	0.0334	1966	chr15	PKM2
2329266	2329266	0.381043	0.17916	0.0334338	1966	chr1	ZNF362
3325907	3325907	-0.56266	0.264798	0.0335981	1966	chr11	HIPK3
3316149	3316149	0.253369	0.119273	0.0336467	1966	chr11	EPS8L2
3092276	3092276	0.517966	0.243915	0.0337074	1966	chr8	LEPROTL1
3216931	3216931	-0.499791	0.235556	0.0338587	1966	chr9	C9orf156
2902416	2902416	0.532025	0.250755	0.0338638	1966	chr6	TNF
3725714	3725714	-0.500521	0.235922	0.0338755	1966	chr17	NXPH3
3561440	3561440	-0.417757	0.196922	0.0338859	1966	chr14	NKX2-8
3741715	3741715	0.29678	0.139945	0.0339486	1966	chr17	CAMKK1
3601827	3601827	0.522623	0.246482	0.0339784	1966	chr15	CYP1A2
3717737	3717737	-0.554631	0.261619	0.0340062	1966	chr17	PSMD11
3341137	3341137	0.371724	0.175368	0.0340331	1966	chr11	B3GNT6
2476176	2476176	0.505067	0.238283	0.0340388	1966	chr2	YIPF4
3831945	3831945	-0.439769	0.20753	0.034085	1966	chr19	ZNF793
3943504	3943504	0.34188	0.161381	0.0341355	1966	chr22	TIMP3
2465628	2465628	-0.341449	0.161236	0.0342014	1966	chr1	ZNF496
3217194	3217194	-0.30314	0.143171	0.0342317	1966	chr9	TBC1D2
3662130	3662130	3.32611	1.57091	0.034233	1966	chr16	MT1L
2888698	2888698	0.516573	0.243978	0.0342351	1966	chr5	LMAN2
3708462	3708462	-0.479835	0.226757	0.0343383	1966	chr17	ACAP1
3142362	3142362	-0.609563	0.288082	0.0343504	1966	chr8	PMP2
3394315	3394315	0.406092	0.192083	0.0345028	1966	chr11	C1QTNF5
3724782	3724782	-0.549469	0.259946	0.0345336	1966	chr17	KPNB1
3947011	3947011	-0.405222	0.191884	0.0347027	1966	chr22	C22orf46
3620421	3620421	0.353284	0.167328	0.0347449	1966	chr15	PLA2G4F
3159946	3159946	-0.621734	0.294521	0.034772	1966	chr9	SMARCA2
2783473	2783473	0.945529	0.447977	0.0348013	1966	chr4	C4orf3
3962145	3962145	-0.713872	0.338247	0.034815	1966	chr22	TNFRSF13C
3936442	3936442	0.328584	0.15576	0.0348966	1966	chr22	PEX26
3918696	3918696	-0.532616	0.252532	0.0349353	1966	chr21	SON
3458451	3458451	-0.498338	0.236342	0.0349837	1966	chr12	R3HDM2
3207241	3207241	-1.88224	0.892717	0.0349925	1966	chr9	FLJ20444
2731332	2731332	1.30386	0.618405	0.0349946	1966	chr4	IL8
3711899	3711899	-0.419013	0.198896	0.0351436	1966	chr17	TTC19
2496280	2496280	1.30496	0.619761	0.0352404	1966	chr2	PDCL3
2947774	2947774	0.641507	0.304697	0.0352571	1966	chr6	OR5V1
2612625	2612625	0.570441	0.271005	0.0352992	1966	chr3	OXNAD1
3781531	3781531	-0.54666	0.25972	0.0353082	1966	chr18	CABLES1
3505781	3505781	-0.577167	0.274378	0.0354179	1966	chr13	PARP4
2475209	2475209	0.646483	0.307429	0.0354776	1966	chr2	PPP1CB
2958325	2958325	-0.403003	0.191656	0.0354884	1966	chr6	DST
3601538	3601538	0.353256	0.168046	0.0355409	1966	chr15	CCDC33
3449760	3449760	-0.457804	0.217815	0.0355704	1966	chr12	DENND5B
3413701	3413701	0.385086	0.183256	0.0356102	1966	chr12	WNT1
2887449	2887449	0.437429	0.208169	0.0356127	1966	chr5	NKX2-5
2939892	2939892	0.850921	0.405238	0.0357461	1966	chr6	LYRM4
3850331	3850331	-0.491868	0.234269	0.0357649	1966	chr19	CDC37
3317352	3317352	0.243671	0.116073	0.0357914	1966	chr11	KCNQ1
3536832	3536832	-0.824863	0.393029	0.0358403	1966	chr14	CHMP4B
3319898	3319898	-0.537596	0.25618	0.0358606	1966	chr11	ZNF143
2514969	2514969	0.326613	0.155657	0.0358804	1966	chr2	GAD1
2956586	2956586	0.787602	0.375457	0.0359306	1966	chr6	PGK2
3532313	3532313	-0.451474	0.215276	0.0359772	1966	chr14	SRP54
2821761	2821761	-0.362555	0.172951	0.0360565	1966	chr5	RGMB
2469529	2469529	0.402423	0.19197	0.0360571	1966	chr2	PDIA6
3484497	3484497	-0.551103	0.26301	0.0361383	1966	chr13	FRY
2936857	2936857	-0.960591	0.45854	0.0361808	1966	chr6	MLLT4
3445544	3445544	-0.645362	0.308131	0.0362205	1966	chr12	PLBD1
2315674	2315674	0.274661	0.131196	0.0363024	1966	chr1	SCNN1D
3577612	3577612	-0.561471	0.268203	0.0363087	1966	chr14	SERPINA1
2845973	2845973	0.395529	0.188938	0.0363105	1966	chr5	LPCAT1
3840253	3840253	0.557261	0.266285	0.0363739	1966	chr19	ZNF534
2406677	2406677	0.418689	0.200095	0.0363978	1966	chr1	STK40
3339167	3339167	1.45302	0.694453	0.03641	1966	chr11	FAM86C
3986291	3986291	-0.354228	0.169348	0.0364646	1966	chrX	TBC1D8B
3623424	3623424	0.853457	0.40829	0.0365891	1966	chr15	COPS2
3435653	3435653	0.416112	0.199223	0.0367368	1966	chr12	OGFOD2
3250726	3250726	-0.722046	0.345775	0.0367801	1966	chr10	KIAA1274
3439603	3439603	-0.523753	0.250971	0.0368964	1966	chr12	KDM5A
3834744	3834744	0.733662	0.351607	0.0369246	1966	chr19	TMEM145
4001850	4001850	-0.602591	0.288839	0.0369556	1966	chrX	SH3KBP1
2632778	2632778	0.593383	0.284538	0.0370306	1966	chr3	EPHA6
3538893	3538893	-0.609379	0.29229	0.0370835	1966	chr14	PRKCH
3217361	3217361	0.382953	0.183736	0.0371362	1966	chr9	ANKS6
3374934	3374934	-0.572755	0.2748	0.0371366	1966	chr11	MS4A6A
2320619	2320619	0.656828	0.315204	0.0371763	1966	chr1	MFN2
3680953	3680953	-0.603052	0.289468	0.0372231	1966	chr16	CPPED1
2815043	2815043	0.484078	0.232376	0.0372356	1966	chr5	TNPO1
3071636	3071636	-0.4472	0.214749	0.0373034	1966	chr7	RBM28
3230733	3230733	0.26889	0.129148	0.0373399	1966	chr9	ENTPD2
3239891	3239891	-0.79425	0.381534	0.0373671	1966	chr10	PDSS1
3944046	3944046	-0.56322	0.27057	0.0373786	1966	chr22	HMGXB4
2708229	2708229	0.543398	0.261109	0.0374233	1966	chr3	PARL
3642390	3642390	-0.391	0.188068	0.0376142	1966	chr15	TARSL2
3270270	3270270	-0.511231	0.245923	0.0376338	1966	chr10	PTPRE
3106310	3106310	0.478054	0.229983	0.0376499	1966	chr8	DECR1
2585400	2585400	-0.40054	0.192708	0.037665	1966	chr2	SCN9A
3426828	3426828	-0.481466	0.231647	0.0376684	1966	chr12	VEZT
3335338	3335338	0.492576	0.236995	0.0376702	1966	chr11	FAM89B
3122721	3122721	2.6113	1.25655	0.0376958	1966	chr8	DEFA4
3593652	3593652	-0.519708	0.250121	0.0377252	1966	chr15	USP8
3730941	3730941	-0.611031	0.294218	0.0378201	1966	chr17	PSMC5
3049292	3049292	0.461019	0.222029	0.037858	1966	chr7	IGFBP3
3326842	3326842	-0.590635	0.284498	0.0378883	1966	chr11	TRIM44
3903999	3903999	0.540293	0.260319	0.0379398	1966	chr20	C20orf173
3163818	3163818	0.347837	0.167622	0.0379753	1966	chr9	SH3GL2
2717688	2717688	0.294334	0.141928	0.0380956	1966	chr4	HTRA3
2681195	2681195	0.642255	0.309781	0.0381482	1966	chr3	UBA3
3847462	3847462	0.374117	0.18047	0.038171	1966	chr19	FUT6
2815238	2815238	0.755876	0.364766	0.0382448	1966	chr5	TMEM174
3188200	3188200	0.759652	0.366589	0.0382451	1966	chr9	OR1L1
2548617	2548617	0.557672	0.269142	0.0382621	1966	chr2	CDC42EP3
3766549	3766549	0.277878	0.134115	0.0382714	1966	chr17	SCN4A
3157441	3157441	0.490904	0.23698	0.0383123	1966	chr8	MAFA
2573232	2573232	-0.687952	0.332231	0.0383863	1966	chr2	TMEM185B
3693673	3693673	-0.520635	0.251498	0.0384399	1966	chr16	CNOT1
3204404	3204404	-0.690153	0.333398	0.0384472	1966	chr9	VCP
3319769	3319769	0.459008	0.221746	0.038455	1966	chr11	FLJ46111
2789690	2789690	0.382736	0.18493	0.038487	1966	chr4	PET112L
2900051	2900051	1.0852	0.52435	0.0384882	1966	chr6	HIST1H3H
3270224	3270224	0.443551	0.214347	0.0385173	1966	chr10	FOXI2
2925724	2925724	0.918682	0.443985	0.0385298	1966	chr6	AKAP7
3814956	3814956	-0.396669	0.19177	0.0385968	1966	chr19	C19orf20
3227159	3227159	-0.630868	0.305001	0.0386015	1966	chr9	FNBP1
3742415	3742415	0.473742	0.229043	0.038607	1966	chr17	SPAG7
3708644	3708644	0.420475	0.203322	0.038638	1966	chr17	FGF11
3801492	3801492	0.360341	0.17437	0.0387778	1966	chr18	ANKRD29
2442698	2442698	0.762785	0.369135	0.0387895	1966	chr1	CREG1
3894365	3894365	0.507427	0.245572	0.0387999	1966	chr20	C20orf54
3547610	3547610	-0.353311	0.171017	0.0388342	1966	chr14	ZC3H14
3912936	3912936	0.306989	0.148631	0.0388807	1966	chr20	HRH3
3177563	3177563	-0.439105	0.212613	0.0388971	1966	chr9	NAA35
3023964	3023964	0.366898	0.177698	0.0389486	1966	chr7	CPA1
3376560	3376560	-0.473222	0.229234	0.038983	1966	chr11	ATL3
3767531	3767531	-0.479252	0.232207	0.0390271	1966	chr17	CCDC46
3042994	3042994	-0.416097	0.201663	0.039081	1966	chr7	HOXA13
2702307	2702307	0.393064	0.190539	0.0391213	1966	chr3	CCNL1
3474935	3474935	-0.474281	0.229912	0.0391242	1966	chr12	ANAPC5
3368707	3368707	-0.655824	0.318056	0.0392101	1966	chr11	CD59
2913983	2913983	0.525953	0.255259	0.039354	1966	chr6	SENP6
2937856	2937856	-0.443666	0.215332	0.039362	1966	chr6	FAM120B
3359529	3359529	-0.396737	0.192593	0.0394011	1966	chr11	CARS
2481271	2481271	0.49573	0.240721	0.0394604	1966	chr2	FOXN2
2877141	2877141	0.435097	0.211368	0.0395441	1966	chr5	HNRNPA0
3894513	3894513	0.630488	0.306289	0.0395446	1966	chr20	C20orf46
3020804	3020804	0.834359	0.405401	0.0395797	1966	chr7	NAA38
3940099	3940099	0.386116	0.187706	0.0396835	1966	chr22	ADORA2A
2762500	2762500	0.487002	0.236806	0.0397301	1966	chr4	LCORL
3816380	3816380	0.624883	0.303959	0.0398006	1966	chr19	OAZ1
2477598	2477598	0.506376	0.246348	0.0398278	1966	chr2	FAM82A1
2899152	2899152	0.770034	0.374747	0.0398972	1966	chr6	HIST1H2AC
3370869	3370869	0.374122	0.182074	0.0399006	1966	chr11	ALX4
3428333	3428333	0.289896	0.141145	0.039987	1966	chr12	ANO4
3375340	3375340	-0.481281	0.234397	0.0400461	1966	chr11	CPSF7
3014229	3014229	0.703942	0.342908	0.0400865	1966	chr7	BRI3
3762125	3762125	0.330763	0.161172	0.0401464	1966	chr17	SAMD14
3865275	3865275	0.388729	0.189533	0.0402681	1966	chr19	CKM
3070309	3070309	-0.294464	0.143585	0.0402866	1966	chr7	CADPS2
2385967	2385967	0.314904	0.153627	0.0403851	1966	chr1	SLC35F3
2544179	2544179	0.760219	0.371055	0.0404814	1966	chr2	SF3B14
2854241	2854241	0.534917	0.261162	0.0405385	1966	chr5	RICTOR
3622934	3622934	-0.92901	0.453715	0.0406026	1966	chr15	MYEF2
2366132	2366132	0.517261	0.2527	0.0406639	1966	chr1	TIPRL
3601955	3601955	0.44804	0.218953	0.0407289	1966	chr15	MPI
3152220	3152220	-0.473215	0.231288	0.0407565	1966	chr8	KIAA0196
2544625	2544625	0.35962	0.175808	0.0408026	1966	chr2	POMC
4011464	4011464	-0.567002	0.277247	0.0408434	1966	chrX	PJA1
3048778	3048778	0.454337	0.22218	0.0408641	1966	chr7	TMED4
2531648	2531648	-0.394202	0.19285	0.0409456	1966	chr2	SPATA3
2341645	2341645	-1.19105	0.582732	0.0409634	1966	chr1	HHLA3
3836946	3836946	0.57182	0.279832	0.0410091	1966	chr19	SLC1A5
2656971	2656971	0.449324	0.219973	0.0410884	1966	chr3	RTP1
3735151	3735151	0.206107	0.100926	0.0411354	1966	chr17	ITGB4
2938196	2938196	-0.401686	0.196731	0.0411714	1966	chr6	EXOC2
3930360	3930360	-0.286876	0.140538	0.0412248	1966	chr21	RUNX1
3714729	3714729	0.924584	0.452975	0.0412374	1966	chr17	MAP2K3
2894711	2894711	0.932174	0.456884	0.041322	1966	chr6	TMEM14B
3426257	3426257	-0.433256	0.212384	0.0413537	1966	chr12	SOCS2
2372719	2372719	0.856818	0.420057	0.0413736	1966	chr1	RGS18
3139580	3139580	0.374272	0.183551	0.0414438	1966	chr8	SLCO5A1
3881010	3881010	2.06801	1.01436	0.0414756	1966	chr20	LOC100134868
2782694	2782694	-0.428987	0.210433	0.041491	1966	chr4	ARSJ
3185498	3185498	-0.634016	0.311058	0.0415241	1966	chr9	SLC31A2
3397589	3397589	-0.581943	0.285527	0.0415359	1966	chr11	ETS1
2523801	2523801	-0.638732	0.313409	0.0415486	1966	chr2	CD28
2992963	2992963	0.782814	0.384134	0.0415635	1966	chr7	CCDC126
3844855	3844855	0.905248	0.444395	0.0416466	1966	chr19	C19orf22
3231774	3231774	-0.503399	0.247227	0.0417318	1966	chr10	GTPBP4
3987876	3987876	0.392106	0.192693	0.0418638	1966	chrX	HTR2C
3092561	3092561	-1.01982	0.501273	0.0419061	1966	chr8	L17325
3697799	3697799	-0.47766	0.234814	0.0419311	1966	chr16	AP1G1
3983154	3983154	-0.587863	0.289023	0.0419552	1966	chrX	ZNF711
2610631	2610631	0.321282	0.157965	0.0419634	1966	chr3	SLC6A1
3724698	3724698	-0.593672	0.291914	0.0419796	1966	chr17	NPEPPS
3759335	3759335	-0.582136	0.286259	0.0419924	1966	chr17	GJC1
3743038	3743038	0.353272	0.17372	0.0419946	1966	chr17	AIPL1
3405531	3405531	-0.559369	0.275098	0.042018	1966	chr12	DDX47
3166880	3166880	-0.509015	0.250428	0.0420952	1966	chr9	NFX1
4027749	4027749	-0.549183	0.270288	0.0421697	1966	chrX	RAB39B
2844709	2844709	0.437842	0.215518	0.0421959	1966	chr5	CNOT6
2746024	2746024	0.660177	0.324977	0.0422085	1966	chr4	ABCE1
2447454	2447454	0.290403	0.142981	0.0422479	1966	chr1	ARPC5
3761164	3761164	-0.590117	0.290661	0.04233	1966	chr17	SKAP1
2734018	2734018	1.10743	0.545493	0.0423417	1966	chr4	MRPS18C
2553192	2553192	0.429411	0.211546	0.0423696	1966	chr2	ASB3
3275922	3275922	-0.600444	0.296059	0.0425479	1966	chr10	PRKCQ
2563654	2563654	-0.399743	0.197261	0.0427168	1966	chr2	EIF2AK3
3841949	3841949	0.248265	0.122535	0.0427569	1966	chr19	EPS8L1
2865050	2865050	0.640339	0.316083	0.0427794	1966	chr5	RPS23
3806525	3806525	-0.5357	0.26459	0.0429041	1966	chr18	PIAS2
2817053	2817053	0.46145	0.227968	0.0429513	1966	chr5	SCAMP1
4049862	4049862	-0.420311	0.207656	0.0429626	1966	chr8	EIF4EBP1
3695838	3695838	0.679228	0.335599	0.0429777	1966	chr16	GFOD2
3474831	3474831	0.866012	0.428019	0.0430419	1966	chr12	OASL
3377988	3377988	0.551996	0.272824	0.0430453	1966	chr11	FOSL1
4012204	4012204	-0.491031	0.242715	0.0430656	1966	chrX	HDAC8
2884578	2884578	0.497984	0.246183	0.0430916	1966	chr5	CCNJL
2444239	2444239	-0.516914	0.255561	0.0431079	1966	chr1	TNFSF18
2431211	2431211	-0.42817	0.211705	0.0431261	1966	chr1	ADAM30
2643312	2643312	-0.537336	0.265769	0.0431952	1966	chr3	TF
3874485	3874485	0.46305	0.229094	0.0432566	1966	chr20	C20orf29
3136756	3136756	0.496768	0.245798	0.0432754	1966	chr8	CYP7A1
3174643	3174643	-0.326506	0.161582	0.0433125	1966	chr9	TMC1
3471005	3471005	-0.471135	0.233216	0.0433659	1966	chr12	GIT2
3929291	3929291	-0.519191	0.257037	0.0433933	1966	chr21	C21orf59
3302360	3302360	-0.375804	0.186097	0.0434459	1966	chr10	MMS19
3373346	3373346	0.60534	0.299817	0.0434842	1966	chr11	OR8K5
3611744	3611744	-0.329725	0.163392	0.0435908	1966	chr15	LRRK1
3862611	3862611	0.28113	0.139357	0.0436603	1966	chr19	PRX
2560195	2560195	0.62033	0.307508	0.0436662	1966	chr2	PCGF1
3951190	3951190	0.930183	0.461396	0.0437982	1966	chr22	C2orf27A
2667181	2667181	0.519916	0.257952	0.0438469	1966	chr3	AZI2
2725061	2725061	-0.261888	0.129976	0.0439154	1966	chr4	LIMCH1
2720181	2720181	0.592493	0.29407	0.0439253	1966	chr4	MED28
2665572	2665572	-0.71473	0.354766	0.0439411	1966	chr3	SGOL1
3592054	3592054	-0.432749	0.214877	0.0440157	1966	chr15	TRIM69
3932524	3932524	0.242914	0.120623	0.0440276	1966	chr21	DSCAM
3398482	3398482	-0.461641	0.229281	0.0440696	1966	chr11	SNX19
3795010	3795010	0.373679	0.185648	0.0441315	1966	chr18	SALL3
3835361	3835361	1.06692	0.530101	0.0441496	1966	chr19	ZNF222
2335922	2335922	-0.417439	0.207422	0.0441655	1966	chr1	CDKN2C
3716048	3716048	-0.466263	0.23171	0.0441912	1966	chr17	TAOK1
3859703	3859703	0.786938	0.391315	0.0443248	1966	chr19	FAM187B
3656191	3656191	0.576758	0.286805	0.0443284	1966	chr16	ZNF771
2667809	2667809	-0.464596	0.231043	0.0443397	1966	chr3	OSBPL10
3455326	3455326	0.387844	0.192877	0.044343	1966	chr12	KRT84
3896293	3896293	1.32234	0.657829	0.0444152	1966	chr20	UBE2D3
2582124	2582124	-0.46112	0.229409	0.0444278	1966	chr2	NR4A2
2686371	2686371	-0.43954	0.218685	0.0444394	1966	chr3	TOMM70A
3351385	3351385	-0.723752	0.360174	0.0444893	1966	chr11	MLL
3571810	3571810	-0.308181	0.153387	0.0445193	1966	chr14	ABCD4
2514413	2514413	0.516234	0.256943	0.0445221	1966	chr2	KBTBD10
3561952	3561952	-0.427221	0.212672	0.0445555	1966	chr14	SEC23A
3551029	3551029	0.484477	0.241256	0.0446277	1966	chr14	C14orf177
2394680	2394680	0.668586	0.332956	0.0446397	1966	chr1	HES2
2709631	2709631	0.265323	0.132134	0.0446449	1966	chr3	MASP1
2964231	2964231	0.551564	0.274701	0.0446573	1966	chr6	RRAGD
2352228	2352228	0.561192	0.279508	0.0446662	1966	chr1	CAPZA1
3743962	3743962	0.642745	0.32014	0.0446756	1966	chr17	LSMD1
2972310	2972310	0.609631	0.30374	0.0447406	1966	chr6	SERINC1
2320411	2320411	0.509843	0.254027	0.0447447	1966	chr1	AGTRAP
3557947	3557947	-0.476269	0.237444	0.0448762	1966	chr14	CHMP4A
3852953	3852953	0.380698	0.189804	0.0448831	1966	chr19	OR7A5
3264059	3264059	0.361206	0.180152	0.0449628	1966	chr10	ADRA2A
3656151	3656151	0.473054	0.236003	0.0450231	1966	chr16	MYLPF
3439063	3439063	-0.547136	0.272993	0.0450474	1966	chr12	ZNF26
2350596	2350596	0.220348	0.109948	0.0450582	1966	chr1	CELSR2
3047963	3047963	0.67188	0.335397	0.0451515	1966	chr7	PSMA2
2620114	2620114	0.438482	0.218888	0.0451535	1966	chr3	ZNF167
2451870	2451870	0.409425	0.20446	0.0452346	1966	chr1	ETNK2
3335736	3335736	0.543115	0.271298	0.0452938	1966	chr11	DRAP1
2437736	2437736	0.483882	0.241747	0.045327	1966	chr1	RIT1
3920850	3920850	-0.942529	0.470973	0.0453668	1966	chr21	KCNJ15
3845833	3845833	0.479567	0.239653	0.0453832	1966	chr19	C19orf35
3854417	3854417	0.734057	0.366952	0.0454552	1966	chr19	PLVAP
3304116	3304116	-0.541342	0.270714	0.045535	1966	chr10	C10orf76
3864597	3864597	-0.446591	0.223356	0.0455584	1966	chr19	C19orf61
2584258	2584258	0.489555	0.245023	0.0457175	1966	chr2	KCNH7
2367537	2367537	0.582891	0.291831	0.0457862	1966	chr1	C1orf9
2696379	2696379	0.737292	0.36919	0.0458193	1966	chr3	ANAPC13
3840224	3840224	-0.591228	0.296066	0.0458309	1966	chr19	ZNF528
3886810	3886810	-0.277402	0.138925	0.0458487	1966	chr20	RBPJL
3266408	3266408	0.358082	0.179368	0.0458954	1966	chr10	EMX2
3910260	3910260	-0.572492	0.286836	0.0459463	1966	chr20	ZNF217
3829398	3829398	0.326894	0.163805	0.0459744	1966	chr19	CHST8
2559649	2559649	0.452946	0.226981	0.0459861	1966	chr2	DUSP11
2907173	2907173	-0.880332	0.441255	0.0460359	1966	chr6	HCRP1
3261544	3261544	-0.579588	0.290673	0.046157	1966	chr10	GBF1
2359504	2359504	0.533564	0.267843	0.0463628	1966	chr1	SPRR3
3548849	3548849	-0.530991	0.26666	0.0464519	1966	chr14	SLC24A4
2458289	2458289	0.477028	0.239686	0.0465673	1966	chr1	LBR
3160658	3160658	0.378497	0.190192	0.0465827	1966	chr9	SLC1A1
2413115	2413115	0.31847	0.160068	0.0466353	1966	chr1	SLC1A7
2838116	2838116	0.444648	0.223514	0.0466622	1966	chr5	FABP6
2999485	2999485	0.44407	0.223268	0.0467065	1966	chr7	STK17A
3535674	3535674	-0.883585	0.444251	0.0467087	1966	chr14	C14orf166
2424148	2424148	0.741883	0.373028	0.0467222	1966	chr1	ALG14
3248661	3248661	0.355156	0.178609	0.0467619	1966	chr10	ZNF365
3351688	3351688	0.402768	0.202561	0.0467699	1966	chr11	UPK2
3772525	3772525	-0.491022	0.246962	0.0467841	1966	chr17	CYTH1
2810395	2810395	0.640967	0.322455	0.0468367	1966	chr5	C5orf35
3398754	3398754	0.47299	0.237969	0.0468546	1966	chr11	C11orf39
3613338	3613338	0.355299	0.178813	0.0469234	1966	chr15	NIPA1
3147971	3147971	0.82109	0.413321	0.0469701	1966	chr8	LOC100130232
3966143	3966143	0.330463	0.166403	0.0470427	1966	chr22	ARSA
3333358	3333358	0.2422	0.121968	0.0470594	1966	chr11	INCENP
2593159	2593159	0.453736	0.228497	0.0470626	1966	chr2	STK17B
3919047	3919047	0.738302	0.371878	0.0471075	1966	chr21	C21orf82
3242555	3242555	-0.350224	0.176426	0.047133	1966	chr10	GJD4
3621194	3621194	-0.413493	0.208306	0.0471412	1966	chr15	TP53BP1
3268895	3268895	-0.5474	0.275845	0.0472059	1966	chr10	GPR26
3164914	3164914	-0.362993	0.18293	0.0472191	1966	chr9	MTAP
3372352	3372352	-0.414709	0.209039	0.0472691	1966	chr11	C1QTNF4
2525989	2525989	-0.254533	0.128319	0.0473021	1966	chr2	CPS1
3971845	3971845	-0.536152	0.270409	0.0473959	1966	chrX	CXorf58
3089049	3089049	0.329893	0.166397	0.0474157	1966	chr8	NPM2
3893610	3893610	0.257072	0.129679	0.047438	1966	chr20	ZGPAT
3983228	3983228	0.379465	0.191456	0.0474799	1966	chrX	DACH2
3744263	3744263	-0.364067	0.183775	0.047586	1966	chr17	AURKB
3303530	3303530	-0.495838	0.250319	0.0476107	1966	chr10	NDUFB8
3815757	3815757	-0.261728	0.132144	0.0476333	1966	chr19	MUM1
2948821	2948821	0.271164	0.136909	0.0476352	1966	chr6	CCHCR1
2530713	2530713	-0.70911	0.358082	0.0476697	1966	chr2	CCL20
2400027	2400027	0.395889	0.199915	0.0476709	1966	chr1	PLA2G2A
3609138	3609138	-0.396908	0.200452	0.0476968	1966	chr15	CHD2
3542445	3542445	-0.540902	0.273197	0.0477151	1966	chr14	ADAM21
3923436	3923436	-0.388217	0.196131	0.0477735	1966	chr21	TRAPPC10
3155489	3155489	0.424661	0.214557	0.0477888	1966	chr8	FAM135B
2333107	2333107	-0.298987	0.151089	0.0478287	1966	chr1	MPL
3600960	3600960	-0.48702	0.246192	0.0479043	1966	chr15	BBS4
3223425	3223425	-0.431146	0.217948	0.0479058	1966	chr9	CDK5RAP2
3482572	3482572	-0.382755	0.193507	0.0479297	1966	chr13	WASF3
3454296	3454296	-0.554785	0.280481	0.0479315	1966	chr12	LASS5
2352743	2352743	0.486886	0.246154	0.0479319	1966	chr1	DCLRE1B
3665722	3665722	0.445716	0.225392	0.0479836	1966	chr16	PARD6A
2754371	2754371	-0.52397	0.265011	0.0480231	1966	chr4	CCDC111
3653398	3653398	-0.511276	0.258705	0.048122	1966	chr16	TNRC6A
3406015	3406015	-0.410923	0.207964	0.048163	1966	chr12	ATF7IP
3357840	3357840	-1.35068	0.683751	0.0482221	1966	chr11	IFITM3
3442475	3442475	0.31516	0.159568	0.0482582	1966	chr12	C1R
2829463	2829463	-0.549983	0.278563	0.048341	1966	chr5	CAMLG
3708306	3708306	-0.501891	0.254286	0.0484126	1966	chr17	ACADVL
3819200	3819200	0.2445	0.123905	0.0484625	1966	chr19	EVI5L
3049868	3049868	0.904996	0.458759	0.0485292	1966	chr7	SUN3
3863504	3863504	0.39478	0.200135	0.0485453	1966	chr19	DEDD2
2367793	2367793	-0.39357	0.199562	0.0485902	1966	chr1	KLHL20
2785282	2785282	0.674401	0.342109	0.0486891	1966	chr4	SCLT1
2571979	2571979	0.485985	0.246534	0.0486929	1966	chr2	SLC35F5
3322717	3322717	-0.528876	0.268309	0.0487074	1966	chr11	GTF2H1
3721400	3721400	0.754738	0.382904	0.0487137	1966	chr17	EIF1
3210808	3210808	-0.571967	0.290209	0.0487376	1966	chr9	GNAQ
2736060	2736060	0.388677	0.197238	0.0487701	1966	chr4	GRID2
2588127	2588127	0.550204	0.279342	0.0488797	1966	chr2	ATP5G3
4000839	4000839	-0.395206	0.200732	0.0489732	1966	chrX	CTPS2
3336422	3336422	-0.405045	0.205788	0.0490379	1966	chr11	RBM4
3817698	3817698	0.497467	0.252756	0.0490481	1966	chr19	UHRF1
3119432	3119432	0.409976	0.208309	0.0490545	1966	chr8	GPIHBP1
3153428	3153428	-0.55247	0.280848	0.0491661	1966	chr8	ASAP1
2817386	2817386	0.406814	0.206842	0.0492074	1966	chr5	PAPD4
2657967	2657967	0.714719	0.363413	0.0492192	1966	chr3	OSTN
2711225	2711225	-0.367796	0.187013	0.0492195	1966	chr3	ATP13A4
2383726	2383726	0.473871	0.241072	0.0493354	1966	chr1	ARF1
2621647	2621647	-0.342431	0.17422	0.0493554	1966	chr3	FBXW12
2545793	2545793	0.307716	0.15658	0.049388	1966	chr2	ZNF513
2833078	2833078	0.399187	0.203152	0.0494177	1966	chr5	NDFIP1
3626826	3626826	-0.470395	0.239413	0.0494396	1966	chr15	MYO1E
3400625	3400625	-0.383593	0.195248	0.0494557	1966	chr12	ADIPOR2
3944620	3944620	0.443343	0.225674	0.0494691	1966	chr22	MPST
3988152	3988152	-0.743621	0.378571	0.0494971	1966	chrX	AGTR2
2970532	2970532	0.409641	0.208555	0.0495085	1966	chr6	HDAC2
3367673	3367673	-0.449372	0.22881	0.0495356	1966	chr11	MPPED2
3535780	3535780	-0.591432	0.301164	0.0495508	1966	chr14	PTGER2
3470503	3470503	0.396185	0.201776	0.0495897	1966	chr12	TMEM119
3853566	3853566	0.941743	0.479944	0.0497399	1966	chr19	OR10H1
3706842	3706842	-0.400616	0.204205	0.0497816	1966	chr17	CYB5D2
3396916	3396916	-0.449156	0.228977	0.0498122	1966	chr11	SRPR
3569926	3569926	-0.503065	0.256489	0.0498377	1966	chr14	DCAF5
3715535	3715535	-0.555062	0.283005	0.0498426	1966	chr17	TMEM199
3450655	3450655	-0.440425	0.224576	0.0498632	1966	chr12	CPNE8
3440998	3440998	-0.792558	0.404209	0.049907	1966	chr12	LOC100128816
3302886	3302886	0.325805	0.166183	0.0499348	1966	chr10	HPSE2
2599500	2599500	-0.378187	0.192913	0.049949	1966	chr2	ZNF142
2548274	2548274	0.393992	0.201049	0.0500333	1966	chr2	STRN
3996667	3996667	-0.403654	0.206021	0.0500796	1966	chrX	DKC1
3195174	3195174	0.298131	0.152191	0.0501208	1966	chr9	MAN1B1
3718791	3718791	-0.694382	0.354513	0.0501484	1966	chr17	TAF15
3308864	3308864	-0.53039	0.2708	0.0501593	1966	chr10	RAB11FIP2
2369463	2369463	0.616559	0.314836	0.0501888	1966	chr1	FAM20B
2944068	2944068	0.524681	0.26798	0.0502401	1966	chr6	DEK
2366184	2366184	-0.432319	0.22084	0.0502762	1966	chr1	TBX19
3575103	3575103	-0.406879	0.207917	0.0503559	1966	chr14	GALC
3728037	3728037	-0.517602	0.26451	0.0503675	1966	chr17	SCPEP1
3837602	3837602	0.43936	0.224534	0.0503757	1966	chr19	ELSPBP1
2494484	2494484	0.428917	0.219198	0.0503764	1966	chr2	NCAPH
3688324	3688324	0.799868	0.409134	0.0505797	1966	chr16	PYDC1
3247172	3247172	0.477864	0.244453	0.0506038	1966	chr10	DKK1
2391425	2391425	-1.19659	0.612249	0.0506518	1966	chr1	DVL1
3575371	3575371	-0.397623	0.203478	0.0506852	1966	chr14	EML5
2871176	2871176	0.502227	0.257039	0.050714	1966	chr5	REEP5
3756566	3756566	-0.419137	0.214612	0.05082	1966	chr17	KRT20
2402068	2402068	0.562754	0.288216	0.0508737	1966	chr1	SYF2
3771091	3771091	-0.344277	0.176339	0.050895	1966	chr17	TRIM65
3339382	3339382	-0.479558	0.245641	0.0509058	1966	chr11	FOLR2
3493543	3493543	0.328177	0.168187	0.0510257	1966	chr13	KLF5
2638869	2638869	1.02354	0.524872	0.0511678	1966	chr3	CSTA
3644340	3644340	0.324746	0.166544	0.0511865	1966	chr16	SLC9A3R2
3983080	3983080	0.36646	0.187966	0.0512229	1966	chrX	UBE2DNL
3974618	3974618	0.477672	0.245217	0.0514203	1966	chrX	MKRN1
2348437	2348437	-0.498622	0.256107	0.0515438	1966	chr1	SNX7
3263944	3263944	-0.452209	0.232345	0.0516208	1966	chr10	PDCD4
3340913	3340913	-0.375593	0.193048	0.0517034	1966	chr11	C11orf30
2836886	2836886	0.672225	0.345528	0.0517147	1966	chr5	MRPL22
3933331	3933331	-0.386479	0.198655	0.0517174	1966	chr21	C2CD2
3917591	3917591	0.822583	0.422866	0.051744	1966	chr21	KRTAP20-4
3550343	3550343	0.344915	0.177333	0.0517741	1966	chr14	AK7
3217395	3217395	0.46826	0.240774	0.0517977	1966	chr9	ANKS6
3280902	3280902	-0.511891	0.263256	0.0518396	1966	chr10	DNAJC1
2939213	2939213	2.53291	1.30287	0.0518835	1966	chr6	TUBB2A
3376410	3376410	0.427238	0.219789	0.0519125	1966	chr11	SLC22A24
2831519	2831519	0.768291	0.395439	0.0520306	1966	chr5	C5orf32
3441527	3441527	0.70514	0.362946	0.0520375	1966	chr12	FLJ44874
2639874	2639874	0.562821	0.289706	0.0520486	1966	chr3	UMPS
3527847	3527847	-1.01869	0.524457	0.0520921	1966	chr14	RNASE8
3982410	3982410	0.995559	0.512567	0.052101	1966	chrX	COX7B
2621881	2621881	0.318363	0.163932	0.0521327	1966	chr3	P4HTM
3456630	3456630	-0.634754	0.327034	0.0522655	1966	chr12	CBX5
3020843	3020843	-0.420263	0.216655	0.0524064	1966	chr7	ANKRD7
2755567	2755567	-0.411804	0.212385	0.0525074	1966	chr4	ZFP42
2527786	2527786	0.432998	0.223322	0.0525143	1966	chr2	CTDSP1
4020938	4020938	-0.604517	0.3118	0.052526	1966	chrX	DCAF12L1
3881824	3881824	-0.535813	0.27646	0.0526083	1966	chr20	KIF3B
3103607	3103607	-0.724798	0.374054	0.052662	1966	chr8	GDAP1
3708099	3708099	0.480836	0.248286	0.0527921	1966	chr17	FBXO39
3425108	3425108	0.786511	0.406166	0.0528152	1966	chr12	C12orf29
3967817	3967817	-0.937585	0.484208	0.0528274	1966	chrX	VCX
2802398	2802398	-0.447914	0.231355	0.0528622	1966	chr5	TRIO
3200762	3200762	0.355975	0.18391	0.0529179	1966	chr9	SLC24A2
2622359	2622359	-0.605506	0.312827	0.052918	1966	chr3	RBM6
2449391	2449391	-0.286235	0.147886	0.0529274	1966	chr1	KCNT2
2318338	2318338	0.326689	0.168841	0.0530033	1966	chr1	TAS1R1
2566689	2566689	-0.618531	0.319968	0.0532236	1966	chr2	LYG2
3415857	3415857	0.21624	0.111878	0.0532577	1966	chr12	ESPL1
3741305	3741305	1.09758	0.56799	0.0533117	1966	chr17	OR1D2
2520225	2520225	0.512137	0.265113	0.053388	1966	chr2	NAB1
3655723	3655723	-0.389428	0.201658	0.0534666	1966	chr16	MVP
3188299	3188299	-0.407112	0.210946	0.0536144	1966	chr9	RABGAP1
3607503	3607503	-0.489656	0.253751	0.0536473	1966	chr15	ABHD2
2452615	2452615	0.430039	0.222948	0.0537466	1966	chr1	SLC45A3
2417272	2417272	-0.541588	0.280824	0.0537844	1966	chr1	GNG12
2557668	2557668	0.417364	0.216457	0.0538351	1966	chr2	WDR92
3701779	3701779	-0.743565	0.385651	0.0538456	1966	chr16	SDR42E1
2420467	2420467	0.411689	0.213539	0.0538641	1966	chr1	CTBS
3265875	3265875	-0.372042	0.193009	0.0539068	1966	chr10	PNLIP
3893796	3893796	0.411832	0.21367	0.0539276	1966	chr20	DNAJC5
2355615	2355615	0.530814	0.275443	0.0539639	1966	chr1	SEC22B
3597977	3597977	-0.451679	0.234406	0.0539905	1966	chr15	TRIP4
3822216	3822216	0.556691	0.288926	0.05401	1966	chr19	IER2
3151809	3151809	-0.534093	0.277285	0.0540853	1966	chr8	C8orf54
2880051	2880051	0.371993	0.19313	0.0540887	1966	chr5	PPP2R2B
3952825	3952825	0.239126	0.124156	0.0541022	1966	chr22	C22orf29
3594031	3594031	-0.639003	0.331982	0.0542531	1966	chr15	TMOD2
3867032	3867032	0.359704	0.186893	0.0542735	1966	chr19	CCDC114
3396144	3396144	-0.48936	0.254364	0.0543726	1966	chr11	C11orf61
3675047	3675047	0.272747	0.141796	0.0544146	1966	chr16	AXIN1
3729528	3729528	-0.339403	0.176449	0.0544155	1966	chr17	PPM1D
2736642	2736642	0.690947	0.359251	0.0544424	1966	chr4	PDHA2
3826041	3826041	0.659426	0.34298	0.0545258	1966	chr19	ZNF253
2470805	2470805	-0.681368	0.354438	0.0545568	1966	chr2	MYCN
3907190	3907190	-1.4419	0.750089	0.0545678	1966	chr20	SLPI
2662491	2662491	0.950294	0.494787	0.0547806	1966	chr3	TMEM111
2788195	2788195	-0.432465	0.225212	0.0548257	1966	chr4	OTUD4
3732049	3732049	0.35847	0.186821	0.0550115	1966	chr17	CACNG5
3325503	3325503	-1.6802	0.875868	0.0550694	1966	chr11	RCN1
3810413	3810413	0.348965	0.181961	0.0551363	1966	chr18	RAX
3613706	3613706	0.640644	0.334136	0.0551975	1966	chr15	MAGEL2
2907459	2907459	0.398404	0.207893	0.0553152	1966	chr6	CNPY3
2899110	2899110	-0.409588	0.213771	0.0553632	1966	chr6	HFE
2356658	2356658	-0.717688	0.374697	0.0554438	1966	chr1	IGF2BP2
3293537	3293537	0.574223	0.29982	0.0554632	1966	chr10	PCBD1
2893794	2893794	0.459373	0.239979	0.0555914	1966	chr6	DSP
3488022	3488022	-0.38244	0.199922	0.055755	1966	chr13	KIAA1704
3375041	3375041	-0.618793	0.323524	0.0557911	1966	chr11	GPR44
3959411	3959411	-0.46851	0.244982	0.0558217	1966	chr22	APOL2
2817576	2817576	-0.282906	0.147975	0.0558952	1966	chr5	THBS4
2883423	2883423	-0.995979	0.520971	0.0559052	1966	chr5	C5orf40
3120066	3120066	0.719323	0.376328	0.0559501	1966	chr8	MAF1
3864725	3864725	-0.657497	0.344027	0.0559819	1966	chr19	ZNF45
3603864	3603864	-0.675986	0.353777	0.0560342	1966	chr15	ENST00000318816
2750476	2750476	0.457393	0.239392	0.0560498	1966	chr4	TRIM60
3826803	3826803	0.643431	0.336875	0.0561331	1966	chr19	ZNF492
3526524	3526524	0.361721	0.189401	0.0561569	1966	chr13	ADPRHL1
3070520	3070520	0.697921	0.3655	0.056198	1966	chr7	TAS2R16
2351632	2351632	0.406719	0.213013	0.0562146	1966	chr1	CEPT1
3746182	3746182	0.364878	0.191129	0.0562537	1966	chr17	HS3ST3A1
3981120	3981120	-0.419446	0.219748	0.0562928	1966	chrX	OGT
2427566	2427566	0.422462	0.221349	0.0563166	1966	chr1	KCNA2
3888217	3888217	-0.435898	0.228488	0.0564238	1966	chr20	DDX27
2890148	2890148	-0.356556	0.186963	0.0565086	1966	chr5	HNRNPH1
3396770	3396770	0.369439	0.193841	0.0566651	1966	chr11	CDON
3212420	3212420	-0.431923	0.226644	0.0566843	1966	chr9	SLC28A3
3238231	3238231	-0.355433	0.186508	0.0566862	1966	chr10	MLLT10
2840574	2840574	-0.529338	0.277882	0.0567924	1966	chr5	TLX3
2392421	2392421	0.306742	0.161041	0.0568136	1966	chr1	PEX10
3628650	3628650	-0.421539	0.221402	0.056916	1966	chr15	HERC1
2739714	2739714	0.361763	0.19001	0.0569215	1966	chr4	C4orf32
3139035	3139035	-0.36062	0.189452	0.056977	1966	chr8	ARFGEF1
3192117	3192117	-0.388821	0.204296	0.0570107	1966	chr9	BAT2L1
3062576	3062576	0.531496	0.279277	0.0570257	1966	chr7	ASNS
3556990	3556990	-0.329523	0.173154	0.0570323	1966	chr14	JUB
3388673	3388673	-0.457613	0.240476	0.0570474	1966	chr11	MMP7
2742093	2742093	-0.566273	0.297589	0.0570571	1966	chr4	BBS12
2606634	2606634	-0.77351	0.406543	0.057086	1966	chr2	OR6B3
2769539	2769539	0.487999	0.256485	0.057087	1966	chr4	CHIC2
3856014	3856014	0.478675	0.251674	0.0571755	1966	chr19	AK128109
3892974	3892974	0.285562	0.150187	0.0572531	1966	chr20	COL9A3
3853345	3853345	-0.339195	0.178397	0.0572563	1966	chr19	AKAP8L
3102204	3102204	0.378913	0.199332	0.0573125	1966	chr8	C8orf34
2405992	2405992	0.246082	0.129467	0.0573378	1966	chr1	ZMYM6
3720383	3720383	0.475682	0.250308	0.0573819	1966	chr17	TCAP
3632298	3632298	-0.399228	0.210149	0.0574668	1966	chr15	ADPGK
3560711	3560711	-0.479545	0.252473	0.0575131	1966	chr14	BAZ1A
3928211	3928211	-0.353829	0.186303	0.0575362	1966	chr21	GRIK1
3843346	3843346	0.581244	0.306047	0.0575386	1966	chr19	ZNF549
3295235	3295235	0.691364	0.364106	0.0575907	1966	chr10	DUPD1
3271687	3271687	-0.528758	0.278646	0.0577496	1966	chr10	PPP2R2D
3816699	3816699	0.701906	0.369987	0.0578134	1966	chr19	ZNF57
3378433	3378433	0.214893	0.113283	0.0578345	1966	chr11	SPTBN2
3869312	3869312	-0.627356	0.330724	0.0578388	1966	chr19	ZNF649
2772088	2772088	0.791513	0.417264	0.0578396	1966	chr4	UGT2B17
3590853	3590853	-0.485915	0.256181	0.0578591	1966	chr15	CAPN3
2344577	2344577	0.563004	0.296987	0.0579975	1966	chr1	SPATA1
3475324	3475324	-0.481357	0.253926	0.0580054	1966	chr12	TMEM120B
3315231	3315231	-0.421686	0.222461	0.0580197	1966	chr10	ECHS1
3644541	3644541	0.233926	0.123408	0.0580203	1966	chr16	TRAF7
3656829	3656829	-0.367802	0.194059	0.058051	1966	chr16	BCKDK
2525682	2525682	0.367301	0.193797	0.058055	1966	chr2	UNC80
3960629	3960629	-0.315564	0.16655	0.0581304	1966	chr22	DDX17
3451960	3451960	0.52244	0.275744	0.0581377	1966	chr12	RACGAP1P
2507209	2507209	0.377469	0.199261	0.0581799	1966	chr2	CCNT2
3866649	3866649	0.26557	0.140209	0.0582122	1966	chr19	ZNF541
3693533	3693533	-0.611843	0.323161	0.0583173	1966	chr16	CSNK2A2
3415368	3415368	0.457386	0.241683	0.0584236	1966	chr12	KRT86
2771718	2771718	0.332158	0.175563	0.0584967	1966	chr4	UBA6
3729419	3729419	0.356478	0.1885	0.0586067	1966	chr17	CA4
3768015	3768015	-0.418998	0.221672	0.0587345	1966	chr17	HELZ
2594987	2594987	-0.270441	0.143082	0.0587434	1966	chr2	MPP4
2708407	2708407	0.328438	0.173865	0.0588866	1966	chr3	ALG3
3620741	3620741	0.206923	0.109576	0.0589732	1966	chr15	CDAN1
3402984	3402984	0.390529	0.206805	0.0589733	1966	chr12	LRRC23
2640263	2640263	-0.852534	0.451533	0.0590139	1966	chr3	ROPN1B
3416740	3416740	0.60123	0.318434	0.0590148	1966	chr12	OR6C74
2977265	2977265	-0.564334	0.29894	0.0590549	1966	chr6	HIVEP2
3886704	3886704	-0.340893	0.180657	0.0591656	1966	chr20	STK4
3620880	3620880	-0.352702	0.186922	0.0591754	1966	chr15	UBR1
2633535	2633535	-0.820427	0.434832	0.0591914	1966	chr3	AF090939
3551677	3551677	0.277686	0.14718	0.0591989	1966	chr14	YY1
2802681	2802681	-0.829213	0.439551	0.0592277	1966	chr5	LOC100133299
3879467	3879467	-0.413705	0.219478	0.0594371	1966	chr20	XRN2
3551432	3551432	0.259807	0.137838	0.0594475	1966	chr14	CYP46A1
3655806	3655806	-0.606132	0.321666	0.0595174	1966	chr16	TMEM219
2956217	2956217	0.459096	0.243653	0.0595351	1966	chr6	C6orf138
3666732	3666732	-0.541792	0.287572	0.0595622	1966	chr16	CYB5B
3726618	3726618	0.207634	0.110227	0.0596071	1966	chr17	CACNA1G
3020273	3020273	-0.470863	0.250038	0.0596783	1966	chr7	CAV2
3624448	3624448	-0.347898	0.184768	0.0597159	1966	chr15	GNB5
3188180	3188180	0.677183	0.359717	0.0597624	1966	chr9	OR1N2
3771513	3771513	-0.509972	0.270915	0.0597803	1966	chr17	PRPSAP1
3869030	3869030	-0.628468	0.334118	0.0599748	1966	chr19	SIGLEC10
3458587	3458587	0.517635	0.275269	0.0600444	1966	chr12	DDIT3
2442493	2442493	-0.424284	0.225676	0.0600996	1966	chr1	GPA33
3583638	3583638	-0.475567	0.252963	0.0601102	1966	chr15	CYFIP1
3902051	3902051	-0.744273	0.395909	0.0601204	1966	chr20	NANP
3707642	3707642	-0.387422	0.206254	0.0603298	1966	chr17	RABEP1
3044904	3044904	0.448461	0.23883	0.0604164	1966	chr7	KBTBD2
2416218	2416218	0.836732	0.445717	0.0604812	1966	chr1	ITGB3BP
2491686	2491686	0.577923	0.307872	0.0604964	1966	chr2	RNF181
2560122	2560122	-0.325864	0.173714	0.0606744	1966	chr2	MOGS
3064591	3064591	1.14171	0.609229	0.0609265	1966	chr7	FIS1
2793198	2793198	-0.871001	0.464796	0.0609381	1966	chr4	AB062480
2957342	2957342	-0.934885	0.499004	0.0609993	1966	chr6	GSTA1
3060182	3060182	-0.431772	0.230598	0.061151	1966	chr7	ABCB1
3853299	3853299	-0.343976	0.183727	0.0611774	1966	chr19	AKAP8
3339971	3339971	0.343042	0.183248	0.0612047	1966	chr11	PLEKHB1
3799415	3799415	-0.503115	0.268759	0.0612078	1966	chr18	AFG3L2
3223646	3223646	-0.498543	0.266321	0.061212	1966	chr9	PSMD5
4001223	4001223	0.47084	0.251549	0.0612393	1966	chrX	RAI2
3455890	3455890	0.487458	0.260518	0.0613295	1966	chr12	KRT79
2917951	2917951	-0.407176	0.217629	0.0613505	1966	chr6	FHL5
3309215	3309215	-0.582769	0.311506	0.0613715	1966	chr10	EIF3A
3702352	3702352	-0.454642	0.243131	0.0614915	1966	chr16	HSDL1
3376121	3376121	0.368541	0.19714	0.061561	1966	chr11	ZBTB3
2668425	2668425	-0.429857	0.229953	0.0615775	1966	chr3	CLASP2
3513794	3513794	-0.534081	0.285729	0.0615964	1966	chr13	RCBTB1
2777070	2777070	0.471055	0.252091	0.0616799	1966	chr4	HSD17B11
3531553	3531553	-0.912933	0.48864	0.0617179	1966	chr14	AKAP6
3142217	3142217	-0.587374	0.314432	0.0617558	1966	chr8	PAG1
3214749	3214749	-0.487259	0.26084	0.0617571	1966	chr9	NOL8
3725392	3725392	-0.528891	0.283158	0.0617856	1966	chr17	CALCOCO2
3862068	3862068	0.463872	0.248387	0.061826	1966	chr19	EID2B
3526772	3526772	0.393374	0.210647	0.0618378	1966	chr13	FAM70B
3431318	3431318	-0.451979	0.242081	0.0618939	1966	chr12	TCHP
2495806	2495806	0.569636	0.305137	0.0619269	1966	chr2	MRPL30
3651294	3651294	0.382779	0.205051	0.0619364	1966	chr16	ACSM5
3308489	3308489	-0.869104	0.465573	0.0619379	1966	chr10	KIAA1598
2414958	2414958	0.523589	0.280514	0.0619672	1966	chr1	TACSTD2
3489673	3489673	-0.769252	0.412145	0.0619767	1966	chr13	KCNRG
3088048	3088048	-0.393365	0.210762	0.0619864	1966	chr8	NSAP11
3883013	3883013	0.369654	0.198072	0.0620055	1966	chr20	TP53INP2
3557430	3557430	0.252058	0.135088	0.0620575	1966	chr14	MYH6
3041244	3041244	-0.566839	0.303866	0.0621216	1966	chr7	IL6
3389330	3389330	-1.07719	0.577553	0.0621695	1966	chr11	CASP5
3541937	3541937	-0.569196	0.305196	0.0621793	1966	chr14	EXD2
3100690	3100690	0.379902	0.203706	0.0621886	1966	chr8	NKAIN3
3896608	3896608	0.823531	0.441706	0.0622612	1966	chr20	BC019703
2325192	2325192	0.639377	0.343006	0.0623165	1966	chr1	RPL11
3103703	3103703	0.450781	0.241875	0.0623647	1966	chr8	PI15
3894413	3894413	0.322598	0.173144	0.062437	1966	chr20	ANGPT4
3332131	3332131	-1.26478	0.678955	0.0624848	1966	chr11	STX3
3931329	3931329	-0.541008	0.290708	0.0627433	1966	chr21	DSCR3
3909354	3909354	-0.462044	0.24828	0.0627473	1966	chr20	ADNP
2431066	2431066	0.315323	0.169461	0.06278	1966	chr1	REG4
3538703	3538703	-0.51389	0.276183	0.0627882	1966	chr14	MNAT1
2725013	2725013	-0.40201	0.216116	0.0628634	1966	chr4	UCHL1
3404636	3404636	0.503311	0.27058	0.0628686	1966	chr12	GABARAPL1
3238962	3238962	0.225898	0.121473	0.0629335	1966	chr10	KIAA1217
2332013	2332013	-0.399549	0.214885	0.0629758	1966	chr1	NFYC
3443913	3443913	0.541478	0.291292	0.0630433	1966	chr12	CLEC2A
3433796	3433796	-0.599079	0.322316	0.0630741	1966	chr12	PEBP1
3669382	3669382	-0.358152	0.192707	0.0630929	1966	chr16	MON1B
3971923	3971923	-0.434817	0.233959	0.0630953	1966	chrX	ZFX
3611049	3611049	-0.507226	0.27301	0.0631833	1966	chr15	LRRC28
2526759	2526759	-0.507929	0.2734	0.0631944	1966	chr2	ATIC
2396781	2396781	0.43777	0.235645	0.0632047	1966	chr1	MAD2L2
3685131	3685131	-0.394131	0.212159	0.0632088	1966	chr16	COG7
2368590	2368590	0.256443	0.13805	0.063224	1966	chr1	PAPPA2
3228279	3228279	0.341309	0.183773	0.0632776	1966	chr9	C9orf98
3688381	3688381	0.26609	0.143308	0.0633437	1966	chr16	ZNF843
3744127	3744127	0.446854	0.240665	0.0633472	1966	chr17	HES7
2700500	2700500	-0.55349	0.298098	0.0633482	1966	chr3	COMMD2
3379597	3379597	0.300908	0.162079	0.0633757	1966	chr11	MTL5
3140478	3140478	-0.414652	0.223351	0.063382	1966	chr8	C8orf84
2773579	2773579	0.557704	0.300473	0.0634411	1966	chr4	AK027257
2621949	2621949	0.339335	0.182933	0.0636001	1966	chr3	NDUFAF3
3884100	3884100	-0.493507	0.266105	0.0636596	1966	chr20	RPN2
3502087	3502087	-0.571121	0.307964	0.0636671	1966	chr13	C13orf28
3085270	3085270	-0.369147	0.199066	0.0636825	1966	chr8	TNKS
4024160	4024160	-0.385296	0.207787	0.0636984	1966	chrX	ATP11C
2642543	2642543	0.4183	0.225644	0.0637673	1966	chr3	NUDT16P1
3534201	3534201	-0.385684	0.208078	0.0638029	1966	chr14	PRPF39
3045004	3045004	0.864917	0.466632	0.0638063	1966	chr7	NT5C3
3074912	3074912	-0.224872	0.121333	0.0638334	1966	chr7	DGKI
2829864	2829864	0.401146	0.216488	0.0638862	1966	chr5	SLC25A48
3600744	3600744	-0.33912	0.183046	0.0639322	1966	chr15	ARIH1
3823901	3823901	0.271665	0.146653	0.0639639	1966	chr19	SIN3B
3009472	3009472	-0.472399	0.255033	0.0639818	1966	chr7	DTX2
2356205	2356205	0.430906	0.232672	0.0640275	1966	chr1	PEX11B
3704495	3704495	0.427197	0.230759	0.0641306	1966	chr16	APRT
3870478	3870478	0.388939	0.210108	0.0641498	1966	chr19	OSCAR
3589905	3589905	-0.358247	0.193556	0.0641873	1966	chr15	IVD
3892918	3892918	0.613282	0.331408	0.0642366	1966	chr20	C20orf20
3400730	3400730	0.197483	0.106732	0.0642755	1966	chr12	CACNA1C
3683549	3683549	0.254713	0.137671	0.0642905	1966	chr16	UMOD
2745646	2745646	0.362691	0.196088	0.0643662	1966	chr4	SMARCA5
3757177	3757177	-0.449355	0.242961	0.064386	1966	chr17	KRT16
3863606	3863606	-0.266966	0.144394	0.064476	1966	chr19	LIPE
3820414	3820414	0.243167	0.131541	0.0645155	1966	chr19	MRPL4
2843579	2843579	0.318271	0.1722	0.0645632	1966	chr5	RMND5B
2374345	2374345	-0.472129	0.255575	0.0647011	1966	chr1	CAMSAP1L1
2413943	2413943	-0.440762	0.238737	0.0648593	1966	chr1	USP24
3513883	3513883	-0.457901	0.24803	0.06487	1966	chr13	KPNA3
2379280	2379280	0.549808	0.297853	0.064906	1966	chr1	FLVCR1
3849488	3849488	0.589363	0.31931	0.0649298	1966	chr19	OR7D4
3240340	3240340	-0.346913	0.188004	0.0650029	1966	chr10	WAC
2623249	2623249	-0.319492	0.17315	0.0650115	1966	chr3	TEX264
3462567	3462567	0.291357	0.157921	0.0650437	1966	chr12	KCNC2
3761274	3761274	0.642243	0.348116	0.0650507	1966	chr17	HOXB1
3250699	3250699	-0.558155	0.30255	0.0650611	1966	chr10	EIF4EBP2
3237088	3237088	-0.35597	0.193065	0.0652152	1966	chr10	STAM
2364438	2364438	0.464832	0.252143	0.065252	1966	chr1	NUF2
3822875	3822875	-0.313294	0.170073	0.0654584	1966	chr19	ZNF333
3928866	3928866	-0.34762	0.188711	0.0654638	1966	chr21	SFRS15
2627390	2627390	-0.496826	0.26977	0.0655236	1966	chr3	ATXN7
3018011	3018011	-0.323685	0.175786	0.0655695	1966	chr7	CDHR3
3489644	3489644	-0.408136	0.22167	0.0655939	1966	chr13	TRIM13
3797032	3797032	-0.57312	0.311289	0.0656042	1966	chr18	EPB41L3
3817420	3817420	0.421039	0.228752	0.0656819	1966	chr19	SHD
3402836	3402836	0.215642	0.11719	0.0657532	1966	chr12	LEPREL2
3973839	3973839	-0.420372	0.228461	0.0657661	1966	chrX	CYBB
3759540	3759540	-0.368473	0.200312	0.0658427	1966	chr17	DCAKD
2339328	2339328	0.984343	0.535131	0.06585	1966	chr1	AY669118
3269694	3269694	-0.596699	0.324736	0.0661374	1966	chr10	FANK1
2587747	2587747	0.872616	0.474991	0.0661919	1966	chr2	CIR1
3453169	3453169	0.57967	0.315645	0.0662897	1966	chr12	LALBA
3907011	3907011	0.364188	0.198362	0.066361	1966	chr20	ADA
3759186	3759186	-0.441863	0.240716	0.066414	1966	chr17	GPATCH8
2844479	2844479	0.310191	0.169022	0.0664744	1966	chr5	SQSTM1
3267678	3267678	-0.430838	0.234801	0.0665195	1966	chr10	WDR11
3872905	3872905	0.712919	0.388821	0.0667225	1966	chr19	AK096324
2995608	2995608	-0.275071	0.150033	0.066743	1966	chr7	GHRHR
2761503	2761503	0.542303	0.295875	0.0668203	1966	chr4	GENSCAN00000020024
3201225	3201225	-1.06797	0.582756	0.0668603	1966	chr9	IFNA10
3151086	3151086	-0.987655	0.538977	0.0668825	1966	chr8	HAS2
3671448	3671448	0.57914	0.316069	0.066903	1966	chr16	HSBP1
3233049	3233049	-0.898456	0.490359	0.0669156	1966	chr10	AKR1C3
3918535	3918535	-0.497397	0.271526	0.0669723	1966	chr21	IL10RB
3191900	3191900	-0.420298	0.229439	0.0669735	1966	chr9	NUP214
3330693	3330693	-0.78364	0.428104	0.0671766	1966	chr11	OR4C16
2905118	2905118	0.605339	0.330799	0.0672605	1966	chr6	SRSF3
3365360	3365360	-0.392687	0.214669	0.06736	1966	chr11	HPS5
3699707	3699707	-0.54448	0.297759	0.0674605	1966	chr16	ADAT1
2618598	2618598	0.762385	0.416946	0.067475	1966	chr3	EIF1B
3409006	3409006	0.68342	0.373788	0.0674949	1966	chr12	MED21
3767230	3767230	-1.12765	0.616842	0.0675348	1966	chr17	LRRC37A3
3868506	3868506	-0.346428	0.189524	0.0675679	1966	chr19	JOSD2
3861352	3861352	0.254898	0.139461	0.067588	1966	chr19	GGN
3048373	3048373	0.257279	0.140782	0.0676249	1966	chr7	POLM
3469844	3469844	-0.529966	0.290027	0.0676545	1966	chr12	MTERFD3
3409211	3409211	-0.307558	0.168339	0.0676969	1966	chr12	PPFIBP1
3629494	3629494	-0.443946	0.243018	0.067729	1966	chr15	CLPX
3811000	3811000	0.523971	0.286825	0.0677298	1966	chr18	RNF152
3473524	3473524	0.226801	0.124155	0.0677369	1966	chr12	NOS1
3459434	3459434	-0.732457	0.401152	0.0678676	1966	chr12	FAM19A2
2750753	2750753	-0.265198	0.145246	0.0678717	1966	chr4	TLL1
3923850	3923850	-0.720116	0.394424	0.0678895	1966	chr21	KRTAP10-7
2648378	2648378	0.39638	0.217154	0.0679487	1966	chr3	RAP2B
2601544	2601544	0.354967	0.194477	0.0679642	1966	chr2	CUL3
3187577	3187577	-0.539379	0.295514	0.0679671	1966	chr9	CEP110
2839671	2839671	0.445894	0.244338	0.0680153	1966	chr5	RARS
3230530	3230530	0.303569	0.16638	0.0680693	1966	chr9	FBXW5
2933392	2933392	-0.286935	0.15729	0.0681156	1966	chr6	SYNJ2
2880552	2880552	0.304187	0.166758	0.0681334	1966	chr5	HTR4
2702752	2702752	-0.441447	0.242008	0.0681371	1966	chr3	RARRES1
3282601	3282601	-0.565726	0.310226	0.0682138	1966	chr10	MPP7
3886639	3886639	-0.474086	0.260027	0.06827	1966	chr20	YWHAB
2750198	2750198	-0.494573	0.271366	0.0683746	1966	chr4	NPY5R
3851374	3851374	-0.484281	0.265739	0.0683949	1966	chr19	ZNF709
3549477	3549477	0.359893	0.19755	0.0684887	1966	chr14	C14orf48
3982462	3982462	-0.550461	0.302241	0.0685667	1966	chrX	PGK1
3883547	3883547	-0.396884	0.217928	0.0685809	1966	chr20	PHF20
3334174	3334174	0.48854	0.268276	0.0686018	1966	chr11	FLRT1
2365597	2365597	0.323151	0.177461	0.0686115	1966	chr1	MAEL
3387537	3387537	-0.460514	0.252936	0.0686565	1966	chr11	MAML2
2921296	2921296	0.428781	0.235518	0.0686691	1966	chr6	AMD1
2623821	2623821	-0.43032	0.236373	0.0686809	1966	chr3	PHF7
2465324	2465324	0.504713	0.277248	0.0686924	1966	chr1	AHCTF1
4019849	4019849	-0.397565	0.218463	0.0687857	1966	chrX	LAMP2
3656904	3656904	-0.450268	0.247469	0.0688363	1966	chr16	FUS
3335327	3335327	0.654847	0.359944	0.0688653	1966	chr11	SSSCA1
2956052	2956052	-0.305273	0.167798	0.0688678	1966	chr6	TNFRSF21
3896524	3896524	-0.450675	0.247721	0.0688681	1966	chr20	TRMT6
3289631	3289631	-0.485917	0.267101	0.0688768	1966	chr10	CSTF2T
3004665	3004665	0.716019	0.393614	0.0688979	1966	chr7	ZNF138
2771170	2771170	-0.3554	0.195374	0.0688992	1966	chr4	TECRL
2632225	2632225	-0.298026	0.163873	0.068966	1966	chr3	EPHA3
3124353	3124353	-0.863023	0.474563	0.0689783	1966	chr8	BC069683
2373336	2373336	0.687738	0.378281	0.0690549	1966	chr1	CFH
3489212	3489212	-0.374174	0.205957	0.0692542	1966	chr13	FNDC3A
3549033	3549033	-0.490213	0.269848	0.0692738	1966	chr14	GOLGA5
2903258	2903258	-0.749466	0.412654	0.0693383	1966	chr6	HLA-DQA2
2520069	2520069	1.02582	0.564876	0.069369	1966	chr2	C2orf88
3178545	3178545	0.435363	0.239852	0.0695041	1966	chr9	C9orf47
2367963	2367963	0.322638	0.177758	0.0695187	1966	chr1	RABGAP1L
3189311	3189311	-0.394901	0.217577	0.0695254	1966	chr9	PBX3
3881651	3881651	-0.443887	0.244568	0.0695264	1966	chr20	HCK
3567391	3567391	0.444363	0.244832	0.0695284	1966	chr14	SIX4
3284073	3284073	-0.286222	0.157708	0.069541	1966	chr10	EPC1
3350027	3350027	0.514352	0.283418	0.0695517	1966	chr11	FAM55B
3427032	3427032	0.357931	0.197236	0.0695648	1966	chr12	AMDHD1
3528646	3528646	0.856773	0.472164	0.0695903	1966	chr14	TRAV8-3
4003895	4003895	0.604652	0.333244	0.0696098	1966	chrX	CXorf21
3702499	3702499	0.263733	0.14536	0.0696254	1966	chr16	KIAA1609
3230610	3230610	0.194672	0.107343	0.0697472	1966	chr9	ABCA2
3281621	3281621	-0.795845	0.438839	0.0697511	1966	chr10	ARHGAP21
3666779	3666779	-0.410628	0.226438	0.0697663	1966	chr16	NFAT5
3183757	3183757	-0.350517	0.193296	0.0697755	1966	chr9	RAD23B
3860296	3860296	0.426791	0.235368	0.0697862	1966	chr19	COX7A1
2329386	2329386	-0.484608	0.267288	0.0698226	1966	chr1	HMGB4
3991109	3991109	-0.401364	0.221377	0.0698268	1966	chrX	MST4
2903401	2903401	0.956036	0.527492	0.0699216	1966	chr6	HLA-DPB1
3570218	3570218	0.621792	0.343081	0.0699281	1966	chr14	C14orf162
3950932	3950932	0.391067	0.215777	0.0699296	1966	chr22	KLHDC7B
3235789	3235789	0.33648	0.185675	0.0699556	1966	chr10	MCM10
3219547	3219547	-0.320653	0.177064	0.0701488	1966	chr9	IKBKAP
3645452	3645452	0.248502	0.137248	0.0702022	1966	chr16	KREMEN2
4008855	4008855	-0.959341	0.529899	0.0702305	1966	chrX	SSX7
3804000	3804000	-0.494395	0.273112	0.0702602	1966	chr18	INO80C
3063589	3063589	-0.636145	0.351449	0.0702861	1966	chr7	AZGP1
3889419	3889419	-0.686926	0.379543	0.0703146	1966	chr20	TSHZ2
3985866	3985866	-0.312978	0.172963	0.0703726	1966	chrX	FAM199X
3437500	3437500	-0.54949	0.303742	0.0704407	1966	chr12	GLT1D1
3872380	3872380	-0.557688	0.308353	0.0705128	1966	chr19	ZNF154
3833238	3833238	0.40699	0.225048	0.0705351	1966	chr19	LGALS14
3783723	3783723	-0.672882	0.372315	0.0707162	1966	chr18	RNF125
3759305	3759305	-0.647048	0.3582	0.0708573	1966	chr17	CCDC43
3863214	3863214	0.518481	0.287051	0.0708822	1966	chr19	CEACAM7
3000905	3000905	-0.857237	0.474719	0.0709531	1966	chr7	C7orf69
2794356	2794356	0.502591	0.278517	0.0711489	1966	chr4	FBXO8
3194284	3194284	0.300758	0.166732	0.0712561	1966	chr9	GPSM1
3542689	3542689	-0.414677	0.22996	0.0713475	1966	chr14	PCNX
2752560	2752560	0.53497	0.296853	0.0715232	1966	chr4	SPCS3
2623367	2623367	0.650358	0.360885	0.0715262	1966	chr3	IQCF2
3499632	3499632	-0.465062	0.258113	0.0715809	1966	chr13	ERCC5
3830925	3830925	0.253935	0.140941	0.0715912	1966	chr19	KIRREL2
2426951	2426951	0.271987	0.150964	0.0715986	1966	chr1	PSRC1
2679014	2679014	-0.952483	0.528673	0.0716005	1966	chr3	NPCDR1
3528115	3528115	-0.563782	0.31297	0.0716408	1966	chr14	TOX4
3860410	3860410	-0.5811	0.322593	0.0716494	1966	chr19	ZFP82
3707481	3707481	-0.613783	0.34076	0.0716683	1966	chr17	ZFP3
3448975	3448975	0.526045	0.292067	0.0716856	1966	chr12	ERGIC2
3310953	3310953	0.324201	0.180019	0.0717153	1966	chr10	CPXM2
3680223	3680223	0.646108	0.358995	0.0718967	1966	chr16	PRM1
2722291	2722291	0.442809	0.246083	0.07195	1966	chr4	TBC1D19
3894668	3894668	-0.831251	0.461997	0.0719782	1966	chr20	SIRPB2
3882854	3882854	-0.349694	0.194372	0.0720044	1966	chr20	ITCH
2864849	2864849	0.385418	0.214235	0.0720122	1966	chr5	SSBP2
3872138	3872138	-0.433713	0.241117	0.0720561	1966	chr19	DUXA
2931970	2931970	0.870729	0.484079	0.0720612	1966	chr6	MYCT1
3116535	3116535	0.347855	0.193403	0.0720817	1966	chr8	PHF20L1
2863535	2863535	0.393748	0.218934	0.0721013	1966	chr5	WDR41
2794006	2794006	0.525565	0.292251	0.0721236	1966	chr4	SCRG1
3764022	3764022	-0.243726	0.135533	0.0721335	1966	chr17	CUEDC1
3007968	3007968	-0.35737	0.19879	0.072221	1966	chr7	WBSCR28
2588066	2588066	0.349005	0.194176	0.0722773	1966	chr2	ATF2
3330903	3330903	0.779768	0.433867	0.0722955	1966	chr11	OR8H3
2505293	2505293	0.621806	0.345983	0.0723015	1966	chr2	RAB6C
3477967	3477967	-0.824589	0.458819	0.0723037	1966	chr12	AK001057
2410111	2410111	-0.249754	0.138977	0.0723217	1966	chr1	MUTYH
3556966	3556966	-0.69348	0.386065	0.0724502	1966	chr14	HAUS4
3137530	3137530	-0.587703	0.327308	0.0725633	1966	chr8	ASPH
3304073	3304073	-0.330231	0.183972	0.0726528	1966	chr10	KCNIP2
2864584	2864584	0.754346	0.420307	0.072694	1966	chr5	ANKRD34B
7385696	7385696	0.497246	0.277069	0.0727071	1966	chr7	SHFM1
3098454	3098454	-0.633002	0.352719	0.0727119	1966	chr8	MRPL15
3778504	3778504	-0.500479	0.278889	0.0727258	1966	chr18	RAB31
3719161	3719161	-0.343817	0.191638	0.0727978	1966	chr17	GGNBP2
4036497	4036497	0.334488	0.186448	0.0728129	1966	chrY	TTTY5
2730158	2730158	0.743375	0.414406	0.0728402	1966	chr4	CSN1S1
3455612	3455612	0.338881	0.188971	0.0729255	1966	chr12	KRT71
2712958	2712958	-0.548688	0.306058	0.073012	1966	chr3	WDR53
3121198	3121198	-0.51995	0.290064	0.0730476	1966	chr8	C8orf42
2900910	2900910	0.981603	0.54763	0.07306	1966	chr6	OR2H2
2407755	2407755	-0.378231	0.21109	0.0731656	1966	chr1	GJA9
3591963	3591963	-0.497414	0.277628	0.0731873	1966	chr15	EIF3J
3843321	3843321	-0.738474	0.412253	0.0732433	1966	chr19	ZNF773
3372368	3372368	-0.444649	0.248227	0.0732451	1966	chr11	MTCH2
2673547	2673547	0.263932	0.147345	0.0732521	1966	chr3	SLC26A6
3067478	3067478	-0.349082	0.194897	0.0732748	1966	chr7	NRCAM
2360346	2360346	-0.449195	0.250871	0.0733676	1966	chr1	CHRNB2
3717539	3717539	-0.37719	0.210699	0.0734242	1966	chr17	RHOT1
2753952	2753952	0.671878	0.37547	0.0735451	1966	chr4	ING2
3354719	3354719	-0.411516	0.229974	0.0735492	1966	chr11	ENST00000331122
2962820	2962820	-0.47684	0.266506	0.0735778	1966	chr6	ME1
3905073	3905073	-0.433546	0.242312	0.0735814	1966	chr20	TTI1
2769063	2769063	-0.501792	0.280462	0.0735889	1966	chr4	USP46
2649367	2649367	0.621192	0.34727	0.0736496	1966	chr3	PTX3
3669634	3669634	-0.424097	0.237257	0.0738567	1966	chr16	CLEC3A
3895675	3895675	0.633247	0.354271	0.0738628	1966	chr20	chr20:3731875-3733391
3432754	3432754	0.271683	0.152035	0.0739411	1966	chr12	PLBD2
3914771	3914771	-0.684468	0.383056	0.0739595	1966	chr21	RBM11
3558226	3558226	-0.373092	0.208798	0.0739606	1966	chr14	RIPK3
3934439	3934439	0.29146	0.163117	0.0739673	1966	chr21	DNMT3L
2806186	2806186	-0.438521	0.245491	0.074051	1966	chr5	TTC23L
3383081	3383081	-0.460584	0.257846	0.0740548	1966	chr11	INTS4
3204261	3204261	0.565853	0.316786	0.0740615	1966	chr9	CCL27
3644764	3644764	0.255697	0.143154	0.0740726	1966	chr16	CCNF
3884640	3884640	-0.44187	0.247439	0.0741367	1966	chr20	RALGAPB
3489335	3489335	-0.455993	0.255359	0.074149	1966	chr13	MLNR
2437412	2437412	0.655343	0.367032	0.0741772	1966	chr1	C1orf104
2560286	2560286	0.265982	0.148972	0.0741877	1966	chr2	LOXL3
2974610	2974610	0.715962	0.401103	0.0742638	1966	chr6	VNN3
3128731	3128731	0.919715	0.515266	0.0742723	1966	chr8	PNMA2
3182019	3182019	-0.497295	0.278616	0.0742813	1966	chr9	STX17
2684851	2684851	-0.436221	0.244409	0.0742942	1966	chr3	VGLL3
3212848	3212848	-0.45285	0.253733	0.0743016	1966	chr9	GOLM1
2434716	2434716	0.35406	0.198435	0.0743803	1966	chr1	LASS2
3136015	3136015	-0.427202	0.239441	0.0743969	1966	chr8	TMEM68
3259400	3259400	-0.384866	0.215714	0.0743995	1966	chr10	CCNJ
3944404	3944404	-0.692137	0.387938	0.0744004	1966	chr22	APOL1
2853102	2853102	-0.330632	0.185327	0.0744156	1966	chr5	PRLR
3998839	3998839	-0.57284	0.321185	0.0745016	1966	chrX	FAM9A
3353859	3353859	-0.509384	0.285675	0.0745719	1966	chr11	OR4D5
2567669	2567669	0.332539	0.186537	0.0746365	1966	chr2	RFX8
3588658	3588658	-0.494929	0.277702	0.0747111	1966	chr15	C15orf41
2681114	2681114	-0.395062	0.221725	0.0747879	1966	chr3	C3orf64
2909948	2909948	-0.340654	0.191197	0.0747996	1966	chr6	TFAP2B
3356539	3356539	0.333088	0.186968	0.0748271	1966	chr11	NTM
3417531	3417531	-0.547098	0.307174	0.0749009	1966	chr12	COQ10A
3257938	3257938	-0.351759	0.197512	0.0749212	1966	chr10	BTAF1
3930525	3930525	-1.00364	0.563602	0.0749527	1966	chr21	C21orf96
2926137	2926137	0.427661	0.240194	0.0749967	1966	chr6	TAAR8
2856634	2856634	0.802398	0.45068	0.0750077	1966	chr5	ARL15
3720228	3720228	-0.661903	0.371773	0.0750113	1966	chr17	CDK12
3431553	3431553	-0.516797	0.290297	0.0750378	1966	chr12	C12orf24
2483016	2483016	-0.491514	0.276137	0.0750823	1966	chr2	CCDC104
3190514	3190514	-0.350093	0.19674	0.0751623	1966	chr9	GLE1
3402398	3402398	0.220061	0.123669	0.0751679	1966	chr12	PLEKHG6
3553947	3553947	0.391532	0.220171	0.0753533	1966	chr14	ZFYVE21
3758775	3758775	0.520448	0.292696	0.0753841	1966	chr17	PYY
3728889	3728889	-0.312911	0.175981	0.0753888	1966	chr17	TMEM49
2986146	2986146	-0.489004	0.275053	0.075428	1966	chr6	NCRNA00242
3867223	3867223	0.906829	0.510114	0.0754534	1966	chr19	RPL18
2700828	2700828	0.510709	0.28731	0.0754771	1966	chr3	SIAH2
3081205	3081205	0.310882	0.174912	0.0755086	1966	chr7	SHH
3096007	3096007	-0.454824	0.255953	0.0755708	1966	chr8	AP3M2
2473026	2473026	0.320801	0.180574	0.0756407	1966	chr2	C2orf84
3359134	3359134	0.343849	0.193594	0.0757105	1966	chr11	IGF2
2512930	2512930	0.591309	0.332941	0.0757303	1966	chr2	GCA
3733275	3733275	-0.62407	0.351416	0.0757543	1966	chr17	KCNJ2
3275042	3275042	-0.330445	0.186095	0.0757856	1966	chr10	ASB13
3017354	3017354	0.466942	0.263263	0.0761172	1966	chr7	LHFPL3
3725481	3725481	-0.510222	0.287695	0.0761483	1966	chr17	UBE2Z
2428501	2428501	-0.647224	0.36498	0.0761769	1966	chr1	SLC16A1
2711034	2711034	0.767968	0.433074	0.0761797	1966	chr3	C3orf59
3945585	3945585	-0.424964	0.239668	0.0762065	1966	chr22	APOBEC3D
3615579	3615579	0.261171	0.147298	0.0762153	1966	chr15	TJP1
2830946	2830946	-0.474987	0.267979	0.0763149	1966	chr5	CTNNA1
3108526	3108526	-0.28254	0.159404	0.0763153	1966	chr8	MATN2
3402444	3402444	-0.255187	0.144003	0.0763779	1966	chr12	LTBR
2408189	2408189	-0.748773	0.422625	0.0764411	1966	chr1	PPT1
3721851	3721851	-0.276481	0.15607	0.076475	1966	chr17	COASY
3161379	3161379	0.392927	0.22181	0.0764847	1966	chr9	TPD52L3
3252382	3252382	-0.527823	0.298056	0.0765798	1966	chr10	MYST4
2756404	2756404	0.831935	0.469804	0.076592	1966	chr4	ZNF721
3435362	3435362	-0.338972	0.191428	0.076601	1966	chr12	KNTC1
3565361	3565361	0.714342	0.403447	0.0766277	1966	chr14	GMFB
2484305	2484305	0.313143	0.17688	0.0766649	1966	chr2	PAPOLG
3249171	3249171	0.689321	0.389366	0.0766663	1966	chr10	ANXA2P3
3086044	3086044	0.479262	0.270793	0.0767521	1966	chr8	NCRNA00208
2719440	2719440	-0.634187	0.358444	0.0768477	1966	chr4	C1QTNF7
3476012	3476012	-0.445547	0.25185	0.0768777	1966	chr12	MPHOSPH9
2375795	2375795	-0.572955	0.323955	0.0769566	1966	chr1	LAX1
3061438	3061438	0.792761	0.448271	0.0769797	1966	chr7	SAMD9
3387010	3387010	0.500089	0.282794	0.0769963	1966	chr11	GPR83
2756782	2756782	0.194256	0.109857	0.0770167	1966	chr4	DGKQ
3082954	3082954	-0.599319	0.338951	0.0770346	1966	chr8	ARHGEF10
2899506	2899506	0.384518	0.217471	0.0770386	1966	chr6	HMGN4
3681488	3681488	-1.24466	0.704029	0.0770764	1966	chr16	PLA2G10
3557614	3557614	-0.336357	0.190314	0.0771646	1966	chr14	AP1G2
3674048	3674048	-0.226534	0.128238	0.0773095	1966	chr16	SPG7
2548776	2548776	0.430446	0.24368	0.0773224	1966	chr2	ATL2
2737840	2737840	1.11422	0.630805	0.0773386	1966	chr4	CISD2
3307939	3307939	-0.413724	0.234237	0.0773517	1966	chr10	ABLIM1
3602264	3602264	-0.46926	0.265711	0.0773869	1966	chr15	COMMD4
3784468	3784468	-0.394046	0.223168	0.077448	1966	chr18	ZNF397
3943368	3943368	-0.679061	0.384624	0.0774767	1966	chr22	RFPL3
3473083	3473083	-0.440529	0.249576	0.0775457	1966	chr12	MED13L
4009238	4009238	-0.681276	0.386022	0.077587	1966	chrX	SMC1A
3490892	3490892	1.03396	0.586005	0.0776599	1966	chr13	OLFM4
3454576	3454576	-0.363708	0.206207	0.0777658	1966	chr12	SLC11A2
2408929	2408929	-0.397927	0.225621	0.0777829	1966	chr1	ZMYND12
2992936	2992936	-0.460756	0.261253	0.0777931	1966	chr7	RPS2P32
3076178	3076178	0.540025	0.306224	0.077817	1966	chr7	MKRN1
3282117	3282117	-0.493472	0.27987	0.0778629	1966	chr10	ANKRD26
3227645	3227645	-0.333119	0.188957	0.0779106	1966	chr9	UCK1
3229478	3229478	0.401745	0.227901	0.0779336	1966	chr9	GLT6D1
3040073	3040073	0.406694	0.230754	0.0779926	1966	chr7	SNX13
2547716	2547716	-0.522085	0.296301	0.0780679	1966	chr2	FAM98A
3514736	3514736	-0.222471	0.126263	0.0780746	1966	chr13	ATP7B
3609098	3609098	0.520237	0.295468	0.0782854	1966	chr15	LOC643797
3318731	3318731	-0.364977	0.207295	0.0782941	1966	chr11	DNHD1
2862380	2862380	0.490113	0.278446	0.0783788	1966	chr5	ANKRA2
3434374	3434374	0.467682	0.265709	0.0783864	1966	chr12	GATC
2771812	2771812	0.657435	0.373525	0.0783938	1966	chr4	GNRHR
3653042	3653042	-0.523664	0.297591	0.0784629	1966	chr16	DCTN5
2985368	2985368	0.254415	0.144594	0.0784901	1966	chr6	FRMD1
2401193	2401193	-0.329998	0.187557	0.0785002	1966	chr1	LUZP1
3191589	3191589	-0.571698	0.324955	0.0785242	1966	chr9	FUBP3
3415744	3415744	0.336667	0.191365	0.0785282	1966	chr12	IGFBP6
3498476	3498476	-0.796039	0.452504	0.0785462	1966	chr13	LOC100132099
2904485	2904485	-0.252321	0.143474	0.0786359	1966	chr6	SCUBE3
3619991	3619991	-0.553491	0.314999	0.0788974	1966	chr15	NDUFAF1
2609414	2609414	0.751661	0.427871	0.0789609	1966	chr3	LOH3CR2A
3352847	3352847	-0.306006	0.174191	0.078964	1966	chr11	TECTA
3452417	3452417	-0.347194	0.197653	0.0789899	1966	chr12	SLC38A4
3743074	3743074	0.231722	0.131922	0.079003	1966	chr17	PITPNM3
2442858	2442858	0.620378	0.353494	0.0792613	1966	chr1	BRP44
3459604	3459604	0.374881	0.213611	0.079265	1966	chr12	PPM1H
2350339	2350339	0.417156	0.237765	0.0793465	1966	chr1	STXBP3
3453319	3453319	-0.497164	0.283416	0.0793986	1966	chr12	DDX23
3471588	3471588	-0.328506	0.187272	0.0794021	1966	chr12	ATXN2
3743119	3743119	-0.468983	0.267373	0.0794236	1966	chr17	KIAA0753
3753474	3753474	-0.716412	0.408461	0.0794424	1966	chr17	AMAC1
3352040	3352040	0.341325	0.194609	0.0794464	1966	chr11	PDZD3
2755897	2755897	-0.492449	0.280866	0.0795461	1966	chr4	MGC39584
2663785	2663785	0.487283	0.277946	0.0795751	1966	chr3	CHCHD4
2561493	2561493	0.32263	0.184041	0.0795968	1966	chr2	LRRTM1
3922444	3922444	0.309152	0.176389	0.0796592	1966	chr21	ABCG1
2611122	2611122	-0.347543	0.198362	0.0797618	1966	chr3	TSEN2
3326183	3326183	-0.341274	0.194786	0.0797666	1966	chr11	CAPRIN1
3023350	3023350	0.243537	0.139002	0.0797673	1966	chr7	SMO
2407496	2407496	0.343112	0.195857	0.0797999	1966	chr1	POU3F1
2390102	2390102	-0.779256	0.44488	0.0798411	1966	chr1	C1orf150
3111530	3111530	0.577401	0.32983	0.0800149	1966	chr8	ENY2
2844082	2844082	-0.47573	0.271805	0.0800733	1966	chr5	RUFY1
3157660	3157660	0.915402	0.523069	0.0801077	1966	chr8	TSTA3
3048886	3048886	0.329788	0.188446	0.0801112	1966	chr7	PURB
2442134	2442134	0.438155	0.250389	0.0801353	1966	chr1	TMCO1
3084607	3084607	-0.589787	0.337073	0.0801646	1966	chr8	SPAG11B
3959185	3959185	0.464555	0.265529	0.0801973	1966	chr22	ENST00000472240
2374414	2374414	0.32272	0.184465	0.0802063	1966	chr1	GPR25
3539201	3539201	0.405985	0.23209	0.080246	1966	chr14	SYT16
2328465	2328465	-0.344215	0.196807	0.0802917	1966	chr1	KHDRBS1
3092325	3092325	0.555546	0.317793	0.0804402	1966	chr8	DCTN6
2435410	2435410	0.653788	0.373996	0.080444	1966	chr1	S100A11
3988596	3988596	0.451092	0.258081	0.0804863	1966	chrX	ZCCHC12
3310479	3310479	-0.370868	0.212206	0.0805189	1966	chr10	NSMCE4A
2323285	2323285	0.346002	0.197986	0.0805322	1966	chr1	KLHDC7A
2422722	2422722	0.552431	0.31611	0.0805346	1966	chr1	TGFBR3
3977590	3977590	0.48739	0.278936	0.0805821	1966	chrX	NUDT10
2610317	2610317	0.56368	0.322795	0.0807678	1966	chr3	C3orf10
3789727	3789727	0.361549	0.20709	0.0808351	1966	chr18	ONECUT2
3816414	3816414	0.664968	0.380927	0.0808706	1966	chr19	LOC100129831
4017245	4017245	-0.477158	0.273479	0.0810245	1966	chrX	RBM41
2905169	2905169	0.40461	0.231906	0.081034	1966	chr6	CDKN1A
2340433	2340433	0.608766	0.348994	0.0810986	1966	chr1	LEPR
3893338	3893338	0.173948	0.0997238	0.0811074	1966	chr20	COL20A1
3887302	3887302	-0.380288	0.218073	0.0811843	1966	chr20	CD40
3341024	3341024	-0.533317	0.305921	0.0812784	1966	chr11	TSKU
3656622	3656622	0.311403	0.178633	0.0812882	1966	chr16	CTF1
2345816	2345816	-0.469546	0.269401	0.0813466	1966	chr1	GBP6
2407478	2407478	0.557998	0.320153	0.0813487	1966	chr1	FHL3
3334224	3334224	-0.567564	0.325692	0.0813967	1966	chr11	STIP1
2418408	2418408	-0.3848	0.220815	0.0813979	1966	chr1	C1orf173
3561703	3561703	0.288246	0.165421	0.0814204	1966	chr14	FOXA1
3107828	3107828	0.678684	0.389652	0.0815491	1966	chr8	PLEKHF2
3835879	3835879	-0.303879	0.174529	0.0816595	1966	chr19	APOE
3822551	3822551	-0.254575	0.146213	0.0816624	1966	chr19	IL27RA
3994710	3994710	0.312701	0.179673	0.0817896	1966	chrX	MAMLD1
2418078	2418078	0.338785	0.194672	0.0818079	1966	chr1	NEGR1
2564520	2564520	-0.837723	0.481401	0.0818276	1966	chr2	ANKRD20B
3729172	3729172	-0.420018	0.241366	0.0818294	1966	chr17	CLTC
3416577	3416577	-0.442936	0.254564	0.0818634	1966	chr12	NCKAP1L
2638728	2638728	-0.474846	0.272918	0.0818784	1966	chr3	SLC15A2
2448971	2448971	0.379544	0.218222	0.0819896	1966	chr1	UCHL5
3980758	3980758	-0.552835	0.317865	0.0819975	1966	chrX	MED12
3638590	3638590	0.325371	0.187117	0.082059	1966	chr15	MESP1
3444216	3444216	0.396952	0.2283	0.0820827	1966	chr12	STYK1
3614901	3614901	-0.309771	0.17821	0.0821697	1966	chr15	HERC2
3103745	3103745	0.405465	0.233286	0.0822007	1966	chr8	CRISPLD1
2405428	2405428	-0.340274	0.195804	0.0822417	1966	chr1	TRIM62
3513293	3513293	-0.555913	0.319917	0.0822679	1966	chr13	SUCLA2
3475587	3475587	-0.452292	0.260315	0.0823031	1966	chr12	CLIP1
3818547	3818547	-0.40051	0.230571	0.0823809	1966	chr19	VAV1
2940551	2940551	0.321233	0.184968	0.0824422	1966	chr6	SSR1
3908149	3908149	-0.375472	0.216242	0.082502	1966	chr20	ZMYND8
3771297	3771297	-0.532893	0.30693	0.0825277	1966	chr17	SRP68
2475678	2475678	0.480145	0.276558	0.0825381	1966	chr2	LBH
3557666	3557666	0.274895	0.158337	0.0825406	1966	chr14	JPH4
3134034	3134034	-0.482914	0.278184	0.0825723	1966	chr8	PRKDC
3909553	3909553	-0.588	0.338764	0.0826124	1966	chr20	NFATC2
4027828	4027828	-0.492232	0.283604	0.0826286	1966	chrX	TMLHE
3969422	3969422	-0.42437	0.244557	0.082695	1966	chrX	RAB9A
2843935	2843935	-0.461401	0.265902	0.0826998	1966	chr5	ZNF354C
2479640	2479640	0.416801	0.240204	0.0827065	1966	chr2	PPM1B
3531229	3531229	-0.577376	0.332829	0.0827843	1966	chr14	AP4S1
3337329	3337329	0.303885	0.175191	0.0828127	1966	chr11	ALDH3B1
2390089	2390089	0.581678	0.335371	0.082841	1966	chr1	OR2W5
2495279	2495279	-0.232121	0.133844	0.0828717	1966	chr2	VWA3B
2650199	2650199	0.450707	0.259891	0.0828801	1966	chr3	SMC4
2981976	2981976	1.05872	0.610683	0.0829787	1966	chr6	OSTCL
2331178	2331178	0.602878	0.347765	0.0829929	1966	chr1	NDUFS5
3265432	3265432	-0.368678	0.212702	0.0830415	1966	chr10	FAM160B1
3322807	3322807	-0.461695	0.266367	0.083042	1966	chr11	LDHC
3970166	3970166	-0.441196	0.254547	0.0830497	1966	chrX	TXLNG
3119236	3119236	-0.301476	0.173942	0.0830611	1966	chr8	C8orf55
2446240	2446240	-1.11826	0.645374	0.0831443	1966	chr1	TOR1AIP2
3742727	3742727	-0.346276	0.199846	0.0831466	1966	chr17	DHX33
3633109	3633109	0.277789	0.160338	0.0831807	1966	chr15	ULK3
3442054	3442054	-0.632784	0.36527	0.0832069	1966	chr12	CHD4
2352804	2352804	0.505632	0.291899	0.0832346	1966	chr1	OLFML3
3764245	3764245	0.531197	0.30666	0.0832381	1966	chr17	MPO
2964350	2964350	-0.422307	0.243833	0.0832819	1966	chr6	MDN1
3544251	3544251	-0.709435	0.409673	0.0833251	1966	chr14	YLPM1
3772056	3772056	0.477439	0.275754	0.0833819	1966	chr17	FLJ45079
3641560	3641560	0.297935	0.172084	0.083391	1966	chr15	LYSMD4
3673515	3673515	-0.318142	0.183777	0.0834287	1966	chr16	ZC3H18
3960875	3960875	0.493814	0.28538	0.0835635	1966	chr22	DNAL4
3709838	3709838	0.368152	0.212761	0.0835662	1966	chr17	NTN1
3456251	3456251	-0.534743	0.309072	0.0836021	1966	chr12	NPFF
3205108	3205108	-0.442278	0.255644	0.0836206	1966	chr9	GNE
3882949	3882949	-0.399886	0.231208	0.08371	1966	chr20	DYNLRB1
2900059	2900059	-0.932337	0.539109	0.0837367	1966	chr6	HIST1H2BM
3984445	3984445	0.378221	0.218728	0.0837764	1966	chrX	TNMD
2612012	2612012	-0.23126	0.13383	0.0839861	1966	chr3	C3orf20
3009441	3009441	0.354596	0.20523	0.0840251	1966	chr7	ZP3
3981592	3981592	0.528306	0.305809	0.0840655	1966	chrX	CDX4
2594773	2594773	0.799051	0.46255	0.0840796	1966	chr2	ALS2CR12
3142381	3142381	0.746055	0.43191	0.0841064	1966	chr8	FABP4
3833620	3833620	0.159986	0.0926236	0.0841201	1966	chr19	LTBP4
2367050	2367050	-0.947301	0.548942	0.0844042	1966	chr1	FMO1
2793054	2793054	0.519397	0.301016	0.0844408	1966	chr4	CBR4
2356115	2356115	0.266559	0.154486	0.0844448	1966	chr1	TXNIP
2899146	2899146	1.11957	0.648909	0.084471	1966	chr6	HIST1H4C
2654306	2654306	0.421401	0.244249	0.0844745	1966	chr3	TTC14
3937755	3937755	-0.436234	0.252851	0.0844801	1966	chr22	SNAP29
3659156	3659156	-0.349324	0.202506	0.084527	1966	chr16	PHKB
3591909	3591909	-0.421353	0.244311	0.0845887	1966	chr15	CTDSPL2
2686646	2686646	0.499053	0.289369	0.0845945	1966	chr3	SENP7
3434823	3434823	-0.34535	0.200314	0.0846996	1966	chr12	RNF34
3514711	3514711	-0.749524	0.434895	0.084805	1966	chr13	CTAGE3P
3263743	3263743	0.311488	0.180753	0.0848379	1966	chr10	DUSP5
3271018	3271018	-0.431292	0.250484	0.0850993	1966	chr10	GLRX3
3927226	3927226	-0.558609	0.324571	0.0852386	1966	chr21	APP
3874775	3874775	0.524676	0.304861	0.0852453	1966	chr20	PRND
3595691	3595691	0.418249	0.243036	0.0852625	1966	chr15	LIPC
3041260	3041260	0.511881	0.297475	0.0852955	1966	chr7	TOMM7
3923811	3923811	0.665154	0.386551	0.0852982	1966	chr21	C21orf90
3668617	3668617	-0.39256	0.228163	0.0853376	1966	chr16	PSMD7
2954423	2954423	0.382008	0.222036	0.085345	1966	chr6	MRPL2
3716664	3716664	-0.651014	0.378438	0.0853838	1966	chr17	SUZ12P
4012949	4012949	-0.387522	0.22529	0.0854139	1966	chrX	ABCB7
4051723	4051723	0.280436	0.16307	0.0854822	1966	chr9	ENTPD8
3110217	3110217	0.385548	0.224199	0.0854923	1966	chr8	BAALC
3228191	3228191	-0.293133	0.170518	0.0856007	1966	chr9	DDX31
3352159	3352159	-0.370569	0.215779	0.0859141	1966	chr11	LOC100499227
3722554	3722554	-0.489176	0.284867	0.0859404	1966	chr17	DHX8
3459956	3459956	-0.392129	0.228355	0.0859444	1966	chr12	C12orf66
3378411	3378411	-0.625252	0.364133	0.085961	1966	chr11	RBM4B
3344990	3344990	-0.506048	0.294731	0.0859827	1966	chr11	PANX1
3969081	3969081	-0.614856	0.358127	0.0860036	1966	chrX	TLR7
3705170	3705170	-0.659384	0.38423	0.0861406	1966	chr16	C16orf3
3079576	3079576	0.352371	0.205339	0.0861539	1966	chr7	SMARCD3
3336117	3336117	0.310482	0.180982	0.0862455	1966	chr11	TMEM151A
3890099	3890099	-0.771818	0.449957	0.0862875	1966	chr20	MC3R
2532852	2532852	0.303962	0.177205	0.0862876	1966	chr2	SAG
3655920	3655920	-0.34907	0.203558	0.0863747	1966	chr16	ALDOA
2328837	2328837	0.49611	0.289354	0.0864289	1966	chr1	FAM167B
3644973	3644973	-0.358372	0.209026	0.08644	1966	chr16	PDPK1
2401384	2401384	0.216573	0.126344	0.0865004	1966	chr1	ASAP3
3353335	3353335	-0.345422	0.201537	0.0865393	1966	chr11	UBASH3B
3558359	3558359	1.0665	0.62227	0.0865511	1966	chr14	GZMH
2370991	2370991	-0.379967	0.22173	0.0865939	1966	chr1	DHX9
2591942	2591942	0.432227	0.252253	0.0866263	1966	chr2	ORMDL1
3837825	3837825	0.41199	0.240442	0.086627	1966	chr19	KCNJ14
2393711	2393711	0.269937	0.157553	0.0866558	1966	chr1	LRRC47
2949148	2949148	0.506931	0.295918	0.0866976	1966	chr6	BAT3
3457947	3457947	-0.482239	0.281608	0.0868138	1966	chr12	BAZ2A
3519624	3519624	0.454899	0.265674	0.0868519	1966	chr13	SLITRK1
3336696	3336696	-0.496213	0.289977	0.087041	1966	chr11	KDM2A
2651165	2651165	-0.591251	0.345538	0.0870624	1966	chr3	SERPINI1
3380697	3380697	0.348327	0.203651	0.0871901	1966	chr11	DHCR7
2979111	2979111	-0.252347	0.147618	0.0873654	1966	chr6	LRP11
3573078	3573078	-0.415461	0.243108	0.0874594	1966	chr14	VIPAR
3224650	3224650	-0.425145	0.248807	0.0874995	1966	chr9	DENND1A
4001336	4001336	0.532913	0.3119	0.0875241	1966	chrX	BEND2
3549575	3549575	1.64208	0.961218	0.0875743	1966	chr14	IFI27
3091000	3091000	0.433183	0.253635	0.0876559	1966	chr8	BNIP3L
3595315	3595315	0.241848	0.141636	0.0877234	1966	chr15	CGNL1
3157722	3157722	0.268522	0.157267	0.0877425	1966	chr8	FAM83H
2553682	2553682	0.843951	0.494437	0.0878415	1966	chr2	C2orf63
3527340	3527340	-1.10556	0.647726	0.0878533	1966	chr14	OR4L1
3708619	3708619	0.364339	0.21348	0.0878841	1966	chr17	TMEM102
3413927	3413927	0.480948	0.28184	0.0879223	1966	chr12	DNAJC22
3781429	3781429	-0.545228	0.319531	0.0879453	1966	chr18	RBBP8
3816803	3816803	0.508165	0.297834	0.0879703	1966	chr19	BC111027
2830818	2830818	0.247198	0.144886	0.087979	1966	chr5	REEP2
2761734	2761734	0.397664	0.233139	0.0880641	1966	chr4	FBXL5
3704352	3704352	0.371808	0.218036	0.0881463	1966	chr16	RNF166
2842255	2842255	0.410856	0.241128	0.0884019	1966	chr5	CPLX2
3347118	3347118	0.260799	0.153092	0.0884663	1966	chr11	GRIA4
3942838	3942838	-0.423885	0.248873	0.0885276	1966	chr22	LIMK2
3572263	3572263	-0.494407	0.290304	0.0885557	1966	chr14	ACYP1
3725517	3725517	0.245216	0.143999	0.0885863	1966	chr17	IGF2BP1
3280787	3280787	0.248021	0.14568	0.0886609	1966	chr10	C10orf140
3871459	3871459	0.399925	0.235004	0.088797	1966	chr19	SHISA7
4023467	4023467	-0.488788	0.287356	0.088946	1966	chrX	ARHGEF6
3868728	3868728	0.322688	0.189716	0.0889627	1966	chr19	KLK4
3455186	3455186	0.281594	0.165608	0.0890616	1966	chr12	KRT5
3989448	3989448	0.308042	0.181174	0.0890827	1966	chrX	GRIA3
2394558	2394558	0.597103	0.351227	0.0891212	1966	chr1	RPL22
2912980	2912980	0.461808	0.271686	0.0891707	1966	chr6	OGFRL1
2437417	2437417	-0.453684	0.267019	0.0893058	1966	chr1	ASH1L
3016211	3016211	0.435271	0.256185	0.0893094	1966	chr7	ZNHIT1
2693357	2693357	0.279467	0.164661	0.0896547	1966	chr3	SLC41A3
2852742	2852742	0.344061	0.202777	0.0897452	1966	chr5	AMACR
2616204	2616204	-0.257957	0.152128	0.0899497	1966	chr3	FBXL2
3732721	3732721	0.321454	0.189628	0.0900412	1966	chr17	LOC440461
2398706	2398706	0.36945	0.217967	0.0900791	1966	chr1	MFAP2
2444529	2444529	0.425449	0.251076	0.0901702	1966	chr1	SERPINC1
2656683	2656683	-0.308736	0.18222	0.0902084	1966	chr3	KNG1
3746734	3746734	-0.717171	0.423345	0.0902541	1966	chr17	FAM18B2
2881521	2881521	-0.406057	0.23975	0.090328	1966	chr5	RBM22
2524016	2524016	0.238853	0.141046	0.0903716	1966	chr2	PARD3B
3338060	3338060	-0.357037	0.210861	0.0904117	1966	chr11	MYEOV
3866106	3866106	0.639486	0.37779	0.0905122	1966	chr19	GNG8
3962678	3962678	-0.461895	0.272935	0.0905832	1966	chr22	PACSIN2
3484641	3484641	0.355923	0.210369	0.0906652	1966	chr13	BRCA2
3770663	3770663	-0.335208	0.19814	0.0906896	1966	chr17	GGA3
3243846	3243846	0.196962	0.11647	0.0908168	1966	chr10	RET
3940452	3940452	-0.293087	0.173394	0.0909718	1966	chr22	CRYBB3
2890605	2890605	0.414426	0.245182	0.0909746	1966	chr5	MAPK9
3393670	3393670	-0.375498	0.222158	0.0909837	1966	chr11	AMICA1
3846831	3846831	0.472603	0.279627	0.0910052	1966	chr19	PLIN5
3373383	3373383	0.824168	0.487776	0.0910958	1966	chr11	OR5T2
3825446	3825446	0.245643	0.145479	0.091314	1966	chr19	DDX49
2485636	2485636	-0.322169	0.190844	0.0913877	1966	chr2	SLC1A4
3917431	3917431	-0.541297	0.320651	0.0913888	1966	chr21	NCRNA00258
2840616	2840616	0.955304	0.565913	0.091397	1966	chr5	NPM1
3205019	3205019	0.583278	0.345555	0.0914214	1966	chr9	OR2S2
3651955	3651955	0.54262	0.321528	0.0914823	1966	chr16	METTL9
3911795	3911795	0.829699	0.491714	0.0915341	1966	chr20	ATP5E
3274173	3274173	-0.357514	0.211884	0.0915439	1966	chr10	PITRM1
4003954	4003954	-0.507709	0.300902	0.0915473	1966	chrX	TAB3
2440700	2440700	0.245916	0.145759	0.0915754	1966	chr1	ADAMTS4
3855285	3855285	0.213442	0.126519	0.0915956	1966	chr19	GDF1
2954025	2954025	-0.299373	0.177477	0.0916364	1966	chr6	TRERF1
2450416	2450416	0.389726	0.231091	0.0917066	1966	chr1	DDX59
3148582	3148582	0.622088	0.368905	0.091736	1966	chr8	EIF3E
3522225	3522225	-0.281648	0.167073	0.0918381	1966	chr13	STK24
3309383	3309383	0.443896	0.263363	0.0918938	1966	chr10	PRDX3
2606348	2606348	-0.379718	0.225294	0.0919053	1966	chr2	MGC16025
3951117	3951117	0.415887	0.246793	0.0919574	1966	chr22	ACR
3940751	3940751	0.199763	0.118548	0.0919737	1966	chr22	MYO18B
3755396	3755396	-0.368386	0.218632	0.0919962	1966	chr17	CWC25
2598606	2598606	0.527408	0.313099	0.0920899	1966	chr2	PECR
3351895	3351895	-0.581311	0.34515	0.0921382	1966	chr11	C2CD2L
3855596	3855596	0.487013	0.289213	0.0921965	1966	chr19	NR2C2AP
3574207	3574207	-0.364991	0.216805	0.0922789	1966	chr14	SEL1L
3374698	3374698	-0.347813	0.206612	0.0922964	1966	chr11	OSBP
2697564	2697564	-0.391717	0.232713	0.0923247	1966	chr3	PIK3CB
3906821	3906821	0.558734	0.331946	0.0923348	1966	chr20	C20orf111
3860315	3860315	-0.53201	0.316175	0.0924441	1966	chr19	ZNF565
2701927	2701927	0.414965	0.246621	0.0924524	1966	chr3	SLC33A1
3512874	3512874	-0.367307	0.218347	0.092527	1966	chr13	LCP1
3729052	3729052	-0.773564	0.460089	0.0926982	1966	chr17	YPEL2
3380647	3380647	-0.40765	0.242463	0.0927066	1966	chr11	FLJ42102
2370926	2370926	0.500375	0.297621	0.0927152	1966	chr1	NPL
2542238	2542238	-0.350034	0.208206	0.0927248	1966	chr2	NT5C1B
3623865	3623865	-0.456383	0.271476	0.0927406	1966	chr15	SPPL2A
2325479	2325479	-0.487634	0.290076	0.0927525	1966	chr1	RCAN3
2734629	2734629	-0.358254	0.213128	0.0927768	1966	chr4	PTPN13
3913272	3913272	0.241656	0.143802	0.0928637	1966	chr20	GATA5
2931172	2931172	0.317525	0.188955	0.0928737	1966	chr6	IYD
3835085	3835085	0.33301	0.19819	0.0929074	1966	chr19	ZNF575
3288707	3288707	-0.338691	0.2016	0.0929549	1966	chr10	ERCC6
3600621	3600621	-0.583283	0.347291	0.0930504	1966	chr15	SENP8
3143282	3143282	-0.37622	0.224039	0.0931008	1966	chr8	SLC7A13
3250990	3250990	0.219162	0.130516	0.093113	1966	chr10	UNC5B
4002173	4002173	-0.420045	0.250147	0.0931148	1966	chrX	RPS6KA3
2388960	2388960	-0.269405	0.160473	0.093187	1966	chr1	C1orf101
2458607	2458607	0.275961	0.164385	0.093202	1966	chr1	PYCR2
3228097	3228097	-0.486784	0.289973	0.0932061	1966	chr9	TTF1
3330700	3330700	-0.939195	0.559699	0.09334	1966	chr11	OR4P4
2496382	2496382	0.23978	0.142897	0.0933487	1966	chr2	NPAS2
2489007	2489007	0.364739	0.217401	0.0934014	1966	chr2	ACTG2
2345617	2345617	0.377991	0.225315	0.0934227	1966	chr1	PKN2
2732391	2732391	0.373422	0.222596	0.0934297	1966	chr4	CCNG2
3560575	3560575	-0.467308	0.278627	0.093507	1966	chr14	EAPP
3542847	3542847	-0.543243	0.323968	0.0935734	1966	chr14	SIPA1L1
2604254	2604254	-0.303194	0.180876	0.093688	1966	chr2	HJURP
2450300	2450300	0.333643	0.199059	0.0937186	1966	chr1	ZNF281
3761551	3761551	0.306315	0.182776	0.0937572	1966	chr17	TTLL6
2648074	2648074	-0.36735	0.219216	0.0937879	1966	chr3	AADAC
3007869	3007869	-0.296723	0.177163	0.093961	1966	chr7	VPS37D
3965536	3965536	-0.279773	0.16705	0.0939775	1966	chr22	MLC1
3345340	3345340	0.364915	0.217914	0.0940159	1966	chr11	KDM4D
3956670	3956670	-0.524983	0.313507	0.0940221	1966	chr22	C22orf31
3744377	3744377	-0.364531	0.217714	0.0940606	1966	chr17	SLC25A35
3579546	3579546	-0.740579	0.442465	0.0941788	1966	chr14	WARS
3642604	3642604	0.243823	0.14569	0.0942136	1966	chr16	MPG
2392666	2392666	0.253857	0.151734	0.09432	1966	chr1	MMEL1
2523689	2523689	-0.381402	0.227985	0.0943422	1966	chr2	ABI2
3632037	3632037	-0.391135	0.233819	0.0943637	1966	chr15	PARP6
3576014	3576014	-0.334841	0.200172	0.094374	1966	chr14	C14orf102
3224366	3224366	-0.386216	0.230891	0.0943823	1966	chr9	RC3H2
3090006	3090006	0.557188	0.333125	0.0944047	1966	chr8	SLC25A37
3260636	3260636	0.458974	0.274417	0.0944171	1966	chr10	WNT8B
3721619	3721619	-0.505511	0.302286	0.0944664	1966	chr17	HSPB9
3120358	3120358	0.492701	0.294668	0.0945136	1966	chr8	HSF1
2603395	2603395	0.427662	0.255784	0.0945304	1966	chr2	HTR2B
3801411	3801411	-0.441925	0.26432	0.0945375	1966	chr18	NPC1
3564027	3564027	-0.514079	0.30757	0.094638	1966	chr14	SAV1
3349858	3349858	0.367368	0.21981	0.0946633	1966	chr11	NNMT
3713195	3713195	0.46396	0.277615	0.0946752	1966	chr17	SMCR8
3294576	3294576	0.260792	0.156064	0.0947104	1966	chr10	USP54
3815936	3815936	0.265405	0.158841	0.0947458	1966	chr19	REEP6
3608298	3608298	-0.398543	0.238572	0.0948131	1966	chr15	BLM
3161167	3161167	-0.392052	0.234695	0.0948257	1966	chr9	KIAA1432
3713093	3713093	0.245907	0.147221	0.0948554	1966	chr17	ALKBH5
3743486	3743486	0.683683	0.409315	0.0948577	1966	chr17	GABARAP
3149528	3149528	-0.454226	0.271941	0.0948581	1966	chr8	TRPS1
3197140	3197140	0.588431	0.352414	0.0949758	1966	chr9	GLIS3
3544905	3544905	-0.380086	0.227721	0.0951006	1966	chr14	C14orf118
[truncated: 15,875 more rows]

## Sheet: Table_S7
Supplementary Table 7. Transcriptome-wide association study for cg12507869
transcript_cluster_id	probeset_id	coef	SE	pval	N	seqname	GeneSymbol
3558359	3558359	4.83792	0.659532	2.21094e-13	1963	chr14	GZMH
2524653	2524653	-2.50331	0.35812	2.74581e-12	1963	chr2	ADAM23
2512790	2512790	-3.86335	0.606185	1.85106e-10	1963	chr2	SLC4A10
2362723	2362723	2.33783	0.412852	1.4906e-08	1963	chr1	FCRL6
3662808	3662808	1.82598	0.326241	2.18037e-08	1963	chr16	GPR56
2340930	2340930	-1.56483	0.305548	3.03305e-07	1963	chr1	IL23R
2509900	2509900	-1.30367	0.258099	4.39392e-07	1963	chr2	KIF5C
3391816	3391816	1.56136	0.313458	6.32239e-07	1963	chr11	USP28
3311832	3311832	-0.884305	0.184904	1.73125e-06	1963	chr10	ADAM12
3558375	3558375	2.60358	0.55576	2.8035e-06	1963	chr14	GZMB
2962113	2962113	-1.6519	0.355899	3.4592e-06	1963	chr6	ELOVL4
3868998	3868998	2.23745	0.483856	3.76026e-06	1963	chr19	NKG7
2734629	2734629	-1.03198	0.226378	5.14865e-06	1963	chr4	PTPN13
3888474	3888474	1.07698	0.237484	5.76172e-06	1963	chr20	RNF114
3357397	3357397	0.746973	0.165393	6.29117e-06	1963	chr11	GLB1L2
2523801	2523801	-1.50058	0.33628	8.1093e-06	1963	chr2	CD28
2817941	2817941	-1.21662	0.276271	1.06415e-05	1963	chr5	RASGRF2
2685908	2685908	-1.12234	0.258562	1.42032e-05	1963	chr3	CLDND1
2584018	2584018	-1.51376	0.35673	2.20113e-05	1963	chr2	DPP4
3451814	3451814	-1.8123	0.42857	2.35035e-05	1963	chr12	NELL2
3343452	3343452	1.58138	0.374905	2.46389e-05	1963	chr11	PRSS23
2936657	2936657	-1.61845	0.387847	3.00721e-05	1963	chr6	CCR6
2615600	2615600	-0.845941	0.203894	3.34028e-05	1963	chr3	STT3B
3718930	3718930	2.73259	0.664186	3.88546e-05	1963	chr17	CCL4
2748061	2748061	-0.677106	0.166395	4.71602e-05	1963	chr4	TRIM2
2841528	2841528	1.04707	0.257913	4.91237e-05	1963	chr5	BNIP1
2905296	2905296	-1.15867	0.286608	5.28389e-05	1963	chr6	PI16
2401994	2401994	0.754059	0.186679	5.3601e-05	1963	chr1	RUNX3
3979101	3979101	-1.4401	0.356625	5.3877e-05	1963	chrX	FAAH2
3777470	3777470	1.15993	0.289559	6.17984e-05	1963	chr18	PTPRM
2363202	2363202	1.49839	0.374667	6.35422e-05	1963	chr1	SLAMF7
3722338	3722338	1.67079	0.421502	7.37404e-05	1963	chr17	IFI35
3105777	3105777	-0.896291	0.227088	7.9173e-05	1963	chr8	WWP1
3443857	3443857	-1.96698	0.499552	8.2337e-05	1963	chr12	CLECL1
3579546	3579546	1.83905	0.470568	9.30057e-05	1963	chr14	WARS
3046520	3046520	1.52607	0.39121	9.58322e-05	1963	chr7	TARP
3404660	3404660	2.28567	0.589288	0.00010502	1963	chr12	KLRD1
3753860	3753860	1.61866	0.418504	0.000109851	1963	chr17	CCL5
3945651	3945651	1.22867	0.317804	0.000110579	1963	chr22	APOBEC3G
3128271	3128271	-1.14926	0.297704	0.000113199	1963	chr8	NEFL
2674501	2674501	0.782587	0.203339	0.000118752	1963	chr3	AMT
2373336	2373336	-1.52325	0.397354	0.000126341	1963	chr1	CFH
3707812	3707812	-0.720835	0.188285	0.000128962	1963	chr17	WSCD1
2506903	2506903	-1.16369	0.305316	0.000138169	1963	chr2	MGAT5
2816459	2816459	1.27654	0.3355	0.000141868	1963	chr5	F2R
2616131	2616131	-1.66612	0.440457	0.000155135	1963	chr3	CCR4
2371547	2371547	1.37319	0.365479	0.000171796	1963	chr1	C1orf21
3662774	3662774	0.634865	0.169443	0.000179124	1963	chr16	GPR114
2880051	2880051	0.766308	0.20499	0.000185289	1963	chr5	PPP2R2B
3373962	3373962	1.28582	0.344682	0.000191128	1963	chr11	UBE2L6
2766192	2766192	-1.45714	0.392137	0.000202493	1963	chr4	TLR10
3991814	3991814	1.17229	0.317732	0.000224649	1963	chrX	FAM122C
2318455	2318455	-1.15679	0.314667	0.000236712	1963	chr1	CAMTA1
3250373	3250373	-0.836409	0.227797	0.000240911	1963	chr10	TSPAN15
2730746	2730746	0.841095	0.229086	0.00024111	1963	chr4	SLC4A4
2924619	2924619	-1.0997	0.301385	0.000263438	1963	chr6	TRMT11
3687308	3687308	0.801606	0.221269	0.000291474	1963	chr16	KCTD13
3538087	3538087	0.824896	0.229097	0.00031743	1963	chr14	DACT1
2874794	2874794	-0.642943	0.178598	0.000318274	1963	chr5	RAPGEF6
3290875	3290875	-1.07788	0.300516	0.000334794	1963	chr10	ANK3
3578152	3578152	2.36438	0.666737	0.00039084	1963	chr14	TCL1A
3883013	3883013	0.742983	0.209694	0.000395343	1963	chr20	TP53INP2
2339139	2339139	-0.917014	0.259452	0.000408656	1963	chr1	INADL
2875348	2875348	1.12758	0.32174	0.00045725	1963	chr5	IRF1
3417531	3417531	1.1405	0.325666	0.000461707	1963	chr12	COQ10A
3552729	3552729	0.76992	0.21988	0.00046256	1963	chr14	PPP2R5C
4018327	4018327	-0.589905	0.168843	0.000476176	1963	chrX	TRPC5
2667809	2667809	-0.858817	0.24646	0.000492865	1963	chr3	OSBPL10
3389077	3389077	1.08334	0.311147	0.000498149	1963	chr11	PDGFD
3801411	3801411	0.986508	0.28405	0.000514655	1963	chr18	NPC1
2600689	2600689	-1.07018	0.308249	0.000516989	1963	chr2	EPHA4
3863669	3863669	1.38487	0.399428	0.000526032	1963	chr19	CEACAM1
3830246	3830246	-0.494395	0.14305	0.000548079	1963	chr19	LSR
3986230	3986230	-0.986135	0.285954	0.000563534	1963	chrX	CXorf57
3601387	3601387	0.649694	0.189232	0.000596231	1963	chr15	PML
3585905	3585905	0.806389	0.23616	0.000638775	1963	chr15	APBA2
3451960	3451960	-1.00375	0.293974	0.000639149	1963	chr12	RACGAP1P
2950277	2950277	1.04614	0.308899	0.000707501	1963	chr6	HLA-DMA
2806468	2806468	-1.61397	0.476614	0.000708354	1963	chr5	IL7R
3278813	3278813	-0.842924	0.249561	0.000731139	1963	chr10	FAM107B
3042994	3042994	-0.723062	0.214312	0.000741187	1963	chr7	HOXA13
3101622	3101622	-1.23276	0.365409	0.000741802	1963	chr8	RRS1
2443518	2443518	-1.37628	0.409161	0.000769143	1963	chr1	C1orf156
3444086	3444086	1.39122	0.414958	0.000800317	1963	chr12	KLRK1
3055466	3055466	-0.638875	0.191551	0.000852157	1963	chr7	CALN1
2562932	2562932	0.788137	0.236693	0.000869119	1963	chr2	CD8A
3708874	3708874	0.938392	0.282218	0.000883978	1963	chr17	MPDU1
3066751	3066751	-0.749849	0.22657	0.000934404	1963	chr7	SYPL1
3834439	3834439	-0.528938	0.159935	0.000942316	1963	chr19	DMRTC2
2433432	2433432	-0.957672	0.2911	0.00100245	1963	chr1	GJA5
2737596	2737596	-1.63347	0.496626	0.00100495	1963	chr4	BANK1
2870964	2870964	1.15769	0.352331	0.00101696	1963	chr5	EPB41L4A
3529725	3529725	0.765575	0.233265	0.00103075	1963	chr14	REC8
3293435	3293435	1.35869	0.414718	0.00105224	1963	chr10	PRF1
2949471	2949471	0.634512	0.19407	0.00107736	1963	chr6	NEU1
3944243	3944243	1.49049	0.456261	0.0010879	1963	chr22	APOL6
3260265	3260265	-0.652678	0.199856	0.00109179	1963	chr10	CNNM1
3641112	3641112	-0.667469	0.20441	0.00109328	1963	chr15	FAM169B
3974957	3974957	-1.23264	0.377968	0.00110931	1963	chrX	GPR82
3327057	3327057	0.892221	0.273822	0.00112042	1963	chr11	PRR5L
3899111	3899111	0.738801	0.227695	0.00117579	1963	chr20	BFSP1
3130850	3130850	1.19622	0.368689	0.00117646	1963	chr8	RNF122
2817708	2817708	-0.754758	0.233416	0.00122273	1963	chr5	SPZ1
2422722	2422722	1.11266	0.344269	0.00122949	1963	chr1	TGFBR3
3868987	3868987	0.805181	0.249349	0.00124165	1963	chr19	CLDND2
2326126	2326126	-0.980026	0.305222	0.00132336	1963	chr1	SEPN1
2402691	2402691	0.772862	0.240711	0.00132388	1963	chr1	ZNF683
3331926	3331926	0.832115	0.259312	0.00133229	1963	chr11	FAM111A
4001476	4001476	-0.862884	0.269847	0.0013854	1963	chrX	RS1
2422035	2422035	2.06961	0.648055	0.00140524	1963	chr1	GBP5
2351687	2351687	1.11896	0.350561	0.00141342	1963	chr1	CHI3L2
2950199	2950199	0.88598	0.278022	0.00143893	1963	chr6	PSMB8
2363618	2363618	2.84601	0.893466	0.00144577	1963	chr1	SDHC
2950167	2950167	0.80101	0.251756	0.00146418	1963	chr6	TAP2
2491745	2491745	2.05372	0.645796	0.00147206	1963	chr2	GNLY
3969047	3969047	0.797864	0.251447	0.00150826	1963	chrX	PRPS2
3747522	3747522	-0.859809	0.271127	0.00151789	1963	chr17	TNFRSF13B
3191147	3191147	1.09614	0.345659	0.00151825	1963	chr9	TOR1B
4002173	4002173	-0.840393	0.265178	0.00152877	1963	chrX	RPS6KA3
2783916	2783916	1.0238	0.323896	0.00157288	1963	chr4	TNIP3
3937587	3937587	0.57804	0.183008	0.00158554	1963	chr22	MED15
2449104	2449104	-1.15383	0.365445	0.00159231	1963	chr1	B3GALT2
3847959	3847959	1.27131	0.403549	0.00163088	1963	chr19	TUBB4
3634852	3634852	-0.494562	0.157047	0.00163755	1963	chr15	RASGRF1
3168066	3168066	-0.527881	0.167815	0.00165737	1963	chr9	CA9
2408994	2408994	-0.620127	0.198032	0.00173952	1963	chr1	CLDN19
2421883	2421883	1.97569	0.63131	0.00175101	1963	chr1	GBP1
3089569	3089569	-0.684254	0.218829	0.00176664	1963	chr8	C8orf58
2815043	2815043	-0.776385	0.248456	0.00177903	1963	chr5	TNPO1
3986168	3986168	-0.842754	0.26986	0.00179057	1963	chrX	MUM1L1
3867538	3867538	0.527479	0.169255	0.00183029	1963	chr19	GYS1
3458819	3458819	-0.535923	0.172066	0.00184172	1963	chr12	CYP27B1
2491676	2491676	1.14423	0.36749	0.00184803	1963	chr2	VAMP5
3351931	3351931	0.78282	0.252067	0.00189892	1963	chr11	HINFP
4026722	4026722	0.537357	0.17343	0.00194561	1963	chrX	IDH3G
3669650	3669650	-0.595203	0.192285	0.00196538	1963	chr16	WWOX
3360142	3360142	1.0228	0.33124	0.00201642	1963	chr11	TRIM21
3677913	3677913	0.667285	0.216201	0.00202587	1963	chr16	ADCY9
3260957	3260957	-0.514451	0.16704	0.00207135	1963	chr10	LZTS2
3376529	3376529	1.10306	0.358454	0.00208898	1963	chr11	PLA2G16
3010200	3010200	-0.672284	0.218705	0.00211259	1963	chr7	RPL13AP17
3204496	3204496	0.510056	0.165978	0.00211891	1963	chr9	PIGO
3727583	3727583	-0.787986	0.256433	0.00212008	1963	chr17	HLF
3849459	3849459	-1.24728	0.405932	0.00212185	1963	chr19	OR7G2
2378369	2378369	-0.628588	0.205746	0.00224933	1963	chr1	HHAT
3662444	3662444	0.663616	0.217331	0.00226208	1963	chr16	NLRC5
2435261	2435261	-0.579167	0.18977	0.00227368	1963	chr1	RORC
3131819	3131819	0.727045	0.238811	0.00233112	1963	chr8	STAR
3833141	3833141	-0.54578	0.179556	0.00236892	1963	chr19	SELV
2919399	2919399	-0.635099	0.209615	0.00244686	1963	chr6	LIN28B
2956052	2956052	0.536523	0.177461	0.00250008	1963	chr6	TNFRSF21
2459352	2459352	-0.709174	0.235353	0.00258478	1963	chr1	WNT9A
2794006	2794006	0.930284	0.308783	0.00258899	1963	chr4	SCRG1
3873185	3873185	0.534103	0.177821	0.00266804	1963	chr20	RBCK1
3696016	3696016	0.70972	0.23648	0.00268929	1963	chr16	PSMB10
3221702	3221702	-1.13143	0.377359	0.00271498	1963	chr9	FLJ31713
3463727	3463727	-0.978517	0.326965	0.00276494	1963	chr12	LIN7A
3202293	3202293	0.907943	0.3038	0.00280243	1963	chr9	C9orf11
3529701	3529701	0.878969	0.295884	0.00297167	1963	chr14	IRF9
2508611	2508611	-0.8338	0.28072	0.00297593	1963	chr2	ARHGAP15
3741311	3741311	-1.19544	0.402675	0.00299008	1963	chr17	OR1G1
3558226	3558226	0.658871	0.222106	0.00301246	1963	chr14	RIPK3
3830993	3830993	1.04239	0.351482	0.00301991	1963	chr19	HCST
2602368	2602368	1.19829	0.404172	0.00302873	1963	chr2	C2orf83
2635741	2635741	-0.725069	0.244933	0.00307367	1963	chr3	CD96
2772414	2772414	-1.11043	0.375428	0.00309864	1963	chr4	SULT1B1
2582562	2582562	-0.708526	0.239717	0.00311988	1963	chr2	ACVR1
2464005	2464005	-0.846331	0.287141	0.00320415	1963	chr1	AKT3
3770632	3770632	3.04286	1.03616	0.00331752	1963	chr17	SUMO2
3116839	3116839	-0.775588	0.26424	0.00333369	1963	chr8	WISP1
3881282	3881282	0.579335	0.197465	0.00334779	1963	chr20	HM13
2690900	2690900	-0.752984	0.256656	0.00334812	1963	chr3	CD80
2336302	2336302	-0.63	0.21508	0.00339899	1963	chr1	ZFYVE9
2914070	2914070	0.6669	0.228071	0.00345459	1963	chr6	MYO6
3846214	3846214	-0.658731	0.225286	0.00345589	1963	chr19	DOHH
3976163	3976163	0.592331	0.202649	0.00346747	1963	chrX	USP11
2685304	2685304	-1.54138	0.527935	0.00350439	1963	chr3	PROS1
3484117	3484117	-0.497662	0.170613	0.00353522	1963	chr13	C13orf33
4014076	4014076	0.648912	0.222564	0.0035499	1963	chrX	HDX
3529609	3529609	0.816339	0.28	0.0035512	1963	chr14	PSME1
3873017	3873017	0.460603	0.158118	0.00357945	1963	chr19	MZF1
2491702	2491702	0.59434	0.204163	0.00360161	1963	chr2	USP39
3724858	3724858	0.657387	0.226212	0.00366004	1963	chr17	TBX21
3643679	3643679	-0.850001	0.292506	0.00366164	1963	chr16	TPSD1
3335697	3335697	1.19804	0.412356	0.00366843	1963	chr11	CTSW
3550307	3550307	1.08577	0.373784	0.00367498	1963	chr14	BDKRB1
3656318	3656318	0.44359	0.153062	0.00375421	1963	chr16	PRR14
2664332	2664332	-0.436364	0.150919	0.00383563	1963	chr3	COLQ
3295235	3295235	-1.11625	0.386083	0.00383766	1963	chr10	DUPD1
3599709	3599709	-0.724299	0.250766	0.00387272	1963	chr15	GLCE
3457752	3457752	1.32872	0.460397	0.00390145	1963	chr12	STAT2
3346453	3346453	-0.53596	0.185712	0.00390199	1963	chr11	YAP1
3551485	3551485	0.461049	0.15997	0.00395041	1963	chr14	EML1
3317309	3317309	0.775797	0.269662	0.00401576	1963	chr11	CD81
3847906	3847906	0.47513	0.165278	0.00404376	1963	chr19	DENND1C
2509557	2509557	-0.861475	0.29975	0.00405337	1963	chr2	ACVR2A
2949210	2949210	0.826678	0.287869	0.00408251	1963	chr6	BAT4
2419046	2419046	-0.67088	0.233666	0.00409034	1963	chr1	ZZZ3
3528895	3528895	0.648034	0.225997	0.00413801	1963	chr14	LRP10
3622386	3622386	-0.956411	0.333844	0.00417218	1963	chr15	GATM
2950214	2950214	0.816774	0.285118	0.00417424	1963	chr6	TAP1
3693183	3693183	1.11493	0.389541	0.00420774	1963	chr16	CIAPIN1
3884830	3884830	0.498362	0.174553	0.00430269	1963	chr20	PPP1R16B
3077766	3077766	-0.873666	0.3062	0.00432746	1963	chr7	TPK1
2550790	2550790	-0.613955	0.215742	0.00443033	1963	chr2	LRPPRC
3169043	3169043	0.885828	0.311396	0.00444529	1963	chr9	RG9MTD3
2580802	2580802	0.66563	0.234068	0.00445872	1963	chr2	RND3
3854454	3854454	1.12312	0.394959	0.00446024	1963	chr19	BST2
2352275	2352275	0.661522	0.232877	0.00450219	1963	chr1	MOV10
3772187	3772187	1.23711	0.435921	0.0045407	1963	chr17	EPR1
2768354	2768354	-0.973314	0.343072	0.00455312	1963	chr4	TXK
4007643	4007643	0.533801	0.188219	0.00456741	1963	chrX	OTUD5
3483093	3483093	-0.649196	0.228957	0.00457615	1963	chr13	PDX1
3061942	3061942	-0.572175	0.202228	0.00466419	1963	chr7	PON1
3332424	3332424	-0.819665	0.289873	0.00468883	1963	chr11	MS4A12
3414776	3414776	0.711752	0.251936	0.00472617	1963	chr12	LETMD1
2421843	2421843	1.07599	0.381268	0.00477061	1963	chr1	GBP3
3355091	3355091	0.664001	0.235287	0.00477113	1963	chr11	TIRAP
3333899	3333899	1.00692	0.356859	0.00477836	1963	chr11	RARRES3
3571904	3571904	0.933807	0.33203	0.00491705	1963	chr14	NPC2
2688955	2688955	-0.973617	0.346297	0.004931	1963	chr3	CD200R1
2542816	2542816	-0.469426	0.167289	0.00501473	1963	chr2	PUM2
2777487	2777487	0.95111	0.338959	0.00501652	1963	chr4	FAM13A
3376155	3376155	0.719704	0.256776	0.00506529	1963	chr11	NXF1
3879372	3879372	0.846933	0.302278	0.00508131	1963	chr20	PLK1S1
3573123	3573123	-0.553097	0.197453	0.0050919	1963	chr14	ISM2
3432267	3432267	0.793405	0.283245	0.00509247	1963	chr12	TRAFD1
3761959	3761959	0.795851	0.285023	0.00523446	1963	chr17	SLC35B1
2825514	2825514	-0.523898	0.187664	0.00524352	1963	chr5	DMXL1
3832992	3832992	0.417027	0.149737	0.00535175	1963	chr19	PLEKHG2
3936828	3936828	1.62736	0.584871	0.00539532	1963	chr22	TSSK2
2468622	2468622	1.36762	0.491803	0.00542216	1963	chr2	ID2
3680004	3680004	-0.756815	0.272376	0.00545998	1963	chr16	TEKT5
2530425	2530425	-0.42971	0.154664	0.00546372	1963	chr2	COL4A3
3868681	3868681	-0.73957	0.266434	0.00550643	1963	chr19	KLK1
2759158	2759158	0.586008	0.211189	0.00552356	1963	chr4	JAKMIP1
3448088	3448088	-0.766464	0.276454	0.00556298	1963	chr12	BHLHE41
3510362	3510362	0.886099	0.31961	0.00556377	1963	chr13	C13orf23
2547332	2547332	-0.824704	0.297567	0.00558003	1963	chr2	MEMO1
2895792	2895792	-5.08484	1.84023	0.00572451	1963	chr6	RNF182
3470193	3470193	1.24379	0.450631	0.0057783	1963	chr12	CMKLR1
2529546	2529546	0.664677	0.240823	0.00577961	1963	chr2	ACSL3
3871355	3871355	-0.632692	0.229475	0.00583109	1963	chr19	COX6B2
3720896	3720896	0.916945	0.332691	0.00584867	1963	chr17	CDC6
2901552	2901552	0.962666	0.349422	0.00586875	1963	chr6	RPP21
3217736	3217736	0.616915	0.224526	0.00600281	1963	chr9	ERP44
3203569	3203569	-0.594773	0.216635	0.00604172	1963	chr9	AQP3
3444117	3444117	2.50567	0.913051	0.00606431	1963	chr12	KLRC3
3851603	3851603	0.739045	0.269466	0.00609496	1963	chr19	DHPS
3043895	3043895	-0.779609	0.284524	0.0061431	1963	chr7	SCRN1
3721795	3721795	-0.455127	0.166159	0.00616054	1963	chr17	NAGLU
2417390	2417390	-1.87956	0.686733	0.00620106	1963	chr1	WLS
3587722	3587722	-0.735111	0.268623	0.00620805	1963	chr15	RYR3
2439801	2439801	-0.863722	0.315775	0.00623337	1963	chr1	CCDC19
2406722	2406722	1.24514	0.455329	0.00624574	1963	chr1	LSM10
3443804	3443804	-1.59171	0.582404	0.00627606	1963	chr12	KLRB1
3992041	3992041	-0.640936	0.234785	0.00633566	1963	chrX	NCRNA00086
2909020	2909020	0.766919	0.280972	0.00634259	1963	chr6	ENPP4
3978071	3978071	0.987923	0.362491	0.00642283	1963	chrX	XAGE5
3955483	3955483	1.13269	0.415931	0.00646416	1963	chr22	TMEM211
3188697	3188697	-0.654894	0.241369	0.00666268	1963	chr9	NEK6
2413886	2413886	0.817119	0.301426	0.00671114	1963	chr1	TTC22
2694644	2694644	-0.492744	0.182033	0.00679166	1963	chr3	CNBP
3369762	3369762	0.658102	0.243298	0.00683213	1963	chr11	COMMD9
3806211	3806211	1.04342	0.385929	0.0068582	1963	chr18	PSTPIP2
3586834	3586834	-0.75125	0.277891	0.00686345	1963	chr15	FAN1
3201999	3201999	-0.652803	0.241987	0.00698257	1963	chr9	TUSC1
3928590	3928590	-2.44809	0.907732	0.0069982	1963	chr21	KRTAP21-1
4024685	4024685	-0.986878	0.366017	0.00701219	1963	chrX	SLITRK4
2706297	2706297	-0.777015	0.288236	0.00702288	1963	chr3	TBL1XR1
3871903	3871903	-0.699375	0.259595	0.00705802	1963	chr19	ZNF582
3030585	3030585	-0.348732	0.12946	0.00706528	1963	chr7	ZNF783
3654111	3654111	0.507278	0.188389	0.00708726	1963	chr16	JMJD5
2325479	2325479	-0.833044	0.309433	0.00709898	1963	chr1	RCAN3
3707715	3707715	0.708753	0.26331	0.00710865	1963	chr17	RPAIN
3748731	3748731	1.2601	0.46853	0.00715644	1963	chr17	GRAPL
4007164	4007164	0.563712	0.209698	0.00718372	1963	chrX	CFP
3298557	3298557	-0.392464	0.146158	0.00724834	1963	chr10	GRID1
2438093	2438093	0.74618	0.278227	0.00732036	1963	chr1	C1orf85
3014159	3014159	0.632541	0.235857	0.00732076	1963	chr7	LMTK2
3591281	3591281	0.770656	0.287514	0.00735305	1963	chr15	TMEM62
2574798	2574798	-0.675264	0.252049	0.00738208	1963	chr2	MAP3K2
3949017	3949017	0.559663	0.208958	0.00739852	1963	chr22	TTC38
2584113	2584113	-0.746371	0.278697	0.00740478	1963	chr2	GCG
3705195	3705195	-0.746643	0.278925	0.00743163	1963	chr16	PRDM7
3912936	3912936	-0.423488	0.158296	0.00746661	1963	chr20	HRH3
3565524	3565524	0.736848	0.275597	0.00750328	1963	chr14	GCH1
2402459	2402459	0.920033	0.344131	0.00750654	1963	chr1	STMN1
2546008	2546008	0.64291	0.24053	0.00752003	1963	chr2	SUPT7L
3543673	3543673	0.832676	0.311526	0.00752004	1963	chr14	ACOT2
3757538	3757538	-0.578509	0.216551	0.0075521	1963	chr17	ZNF385C
2591837	2591837	-0.857197	0.320895	0.00755656	1963	chr2	SLC40A1
2995420	2995420	-0.893567	0.33483	0.00761408	1963	chr7	GARS
3844486	3844486	-0.466229	0.174737	0.0076265	1963	chr19	MIER2
3338968	3338968	0.539982	0.202458	0.00765003	1963	chr11	NADSYN1
3945815	3945815	0.428568	0.160776	0.00768449	1963	chr22	TAB1
3201255	3201255	-1.46977	0.55189	0.00774105	1963	chr9	IFNA5
2831875	2831875	0.668487	0.251092	0.00776032	1963	chr5	SLC35A4
2322226	2322226	-0.533104	0.20067	0.00789295	1963	chr1	CLCNKA
3987148	3987148	0.661058	0.248901	0.00790969	1963	chrX	RGAG1
3524389	3524389	-0.773093	0.291175	0.00792893	1963	chr13	DAOA
3319045	3319045	-0.481539	0.181369	0.00793028	1963	chr11	RBMXL2
3983154	3983154	-0.813732	0.306826	0.00799929	1963	chrX	ZNF711
3352485	3352485	-0.862556	0.325404	0.00803191	1963	chr11	TMEM136
3841881	3841881	0.698773	0.263668	0.00804434	1963	chr19	NCR1
3918098	3918098	-0.71823	0.271061	0.00805632	1963	chr21	C21orf119
2899206	2899206	1.12688	0.425524	0.00809198	1963	chr6	HIST1H2BF
3186207	3186207	0.608791	0.229901	0.00809569	1963	chr9	C9orf91
2758978	2758978	0.388133	0.146705	0.00815268	1963	chr4	EVC2
3448152	3448152	-0.762189	0.288237	0.00818566	1963	chr12	ITPR2
4053030	4053030	-1.05096	0.397564	0.00820527	1963	chr19_gl000209_random	KIR2DL5A
3839346	3839346	0.763102	0.288696	0.00821096	1963	chr19	SPIB
3598199	3598199	0.537382	0.203504	0.00827492	1963	chr15	ANKDD1A
3886810	3886810	-0.391102	0.148156	0.00829532	1963	chr20	RBPJL
3720388	3720388	-0.832396	0.315457	0.00832247	1963	chr17	PNMT
2844082	2844082	-0.762523	0.289	0.00832765	1963	chr5	RUFY1
2956586	2956586	-1.04952	0.397988	0.00836254	1963	chr6	PGK2
2675315	2675315	0.461054	0.175516	0.00861798	1963	chr3	CACNA2D2
3663055	3663055	0.631257	0.240322	0.00862135	1963	chr16	C16orf57
3010082	3010082	-0.57949	0.221344	0.00884318	1963	chr7	PHTF2
2949971	2949971	-1.16553	0.445193	0.00884347	1963	chr6	C6orf10
3217123	3217123	0.560203	0.214067	0.00887197	1963	chr9	TRIM14
3476012	3476012	0.698665	0.267159	0.00891834	1963	chr12	MPHOSPH9
2716156	2716156	-0.418761	0.160136	0.0089221	1963	chr4	DOK7
2392985	2392985	-0.481169	0.184127	0.0089687	1963	chr1	FLJ42875
2358949	2358949	-0.430049	0.164572	0.00897151	1963	chr1	CGN
2604998	2604998	-0.4534	0.173569	0.00899555	1963	chr2	IQCA1
3847590	3847590	-0.442211	0.169338	0.00901716	1963	chr19	RFX2
2986825	2986825	-0.539116	0.206513	0.00903934	1963	chr7	SUN1
2440327	2440327	-0.831916	0.318946	0.00909851	1963	chr1	SLAMF1
3190796	3190796	-0.487476	0.186917	0.00910776	1963	chr9	PHYHD1
3089401	3089401	0.517012	0.198293	0.00912554	1963	chr8	PPP3CC
3734865	3734865	0.444442	0.170536	0.00915669	1963	chr17	TSEN54
3045739	3045739	0.542911	0.20839	0.00918039	1963	chr7	HERPUD2
2623308	2623308	0.715438	0.274646	0.00918895	1963	chr3	GRM2
2643530	2643530	-0.740074	0.284115	0.00919167	1963	chr3	CEP63
3021269	3021269	-0.637769	0.244884	0.00920419	1963	chr7	WNT16
2557759	2557759	-0.597199	0.22931	0.00920555	1963	chr2	CNRIP1
3336238	3336238	0.518607	0.199639	0.00938451	1963	chr11	DPP3
3415109	3415109	-0.443004	0.170728	0.00946494	1963	chr12	ACVRL1
3705491	3705491	-0.600089	0.231397	0.00950508	1963	chr17	FAM57A
3010503	3010503	-0.988954	0.381564	0.0095463	1963	chr7	CD36
2711644	2711644	-0.700539	0.270395	0.00957544	1963	chr3	ATP13A3
2457496	2457496	-0.828407	0.319897	0.00960853	1963	chr1	HHIPL2
2963614	2963614	-0.7414	0.286384	0.0096303	1963	chr6	CGA
2403027	2403027	-0.299843	0.115923	0.0096934	1963	chr1	MAP3K6
3728776	3728776	0.975336	0.377252	0.00972742	1963	chr17	RAD51C
3029016	3029016	-0.487245	0.188469	0.00973016	1963	chr7	TMEM139
2988882	2988882	0.786529	0.30442	0.00977464	1963	chr7	AIMP2
3653072	3653072	0.64472	0.249727	0.00983159	1963	chr16	PLK1
3204928	3204928	0.908078	0.352074	0.00990215	1963	chr9	HINT2
3621948	3621948	0.569269	0.220866	0.00995364	1963	chr15	SPG11
2514745	2514745	0.380355	0.147599	0.00996777	1963	chr2	MYO3B
2656230	2656230	0.66928	0.259723	0.00996904	1963	chr3	SENP2
2924898	2924898	-0.811485	0.315174	0.0100321	1963	chr6	RNF146
3040897	3040897	1.05117	0.408318	0.0100419	1963	chr7	CDCA7L
2451043	2451043	-0.568904	0.221006	0.0100486	1963	chr1	LMOD1
3778772	3778772	-0.507855	0.197391	0.0100869	1963	chr18	APCDD1
3185976	3185976	-0.354099	0.137768	0.0101626	1963	chr9	COL27A1
3444958	3444958	-0.673003	0.262044	0.0102203	1963	chr12	DUSP16
2960872	2960872	0.822038	0.320233	0.0102582	1963	chr6	C6orf150
2434971	2434971	0.622402	0.242491	0.0102669	1963	chr1	RFX5
3607183	3607183	0.565626	0.220448	0.0102936	1963	chr15	MRPS11
3260895	3260895	0.396548	0.154555	0.0102956	1963	chr10	SEMA4G
3554452	3554452	-0.601816	0.234878	0.0103998	1963	chr14	KIAA0284
3372097	3372097	0.565157	0.220693	0.0104423	1963	chr11	ACP2
3306299	3306299	1.07356	0.419651	0.0105212	1963	chr10	XPNPEP1
3131881	3131881	0.892789	0.349015	0.0105269	1963	chr8	PPAPDC1B
2673136	2673136	0.757194	0.296677	0.0107029	1963	chr3	NME6
3282268	3282268	0.563047	0.220653	0.0107189	1963	chr10	ACBD5
3807809	3807809	0.446245	0.174928	0.0107407	1963	chr18	CXXC1
2436938	2436938	-0.475856	0.186562	0.0107521	1963	chr1	PBXIP1
2721809	2721809	-0.647687	0.254076	0.0107974	1963	chr4	ZCCHC4
3751058	3751058	0.713808	0.280172	0.0108421	1963	chr17	C17orf63
3429460	3429460	-0.54406	0.213667	0.0108874	1963	chr12	TXNRD1
2717688	2717688	-0.381928	0.150032	0.0109079	1963	chr4	HTRA3
2371346	2371346	-0.594827	0.23382	0.0109607	1963	chr1	RGL1
3183348	3183348	-1.7423	0.685181	0.0109959	1963	chr9	TAL2
2592268	2592268	1.1651	0.458241	0.0110048	1963	chr2	STAT1
2676518	2676518	-0.64185	0.252703	0.0110874	1963	chr3	SFMBT1
3853453	3853453	0.663626	0.261285	0.0110899	1963	chr19	RASAL3
2816536	2816536	-0.629512	0.24809	0.0111667	1963	chr5	CRHBP
4016001	4016001	-0.995329	0.392286	0.0111726	1963	chrX	ZMAT1
3607510	3607510	1.09352	0.431152	0.0112038	1963	chr15	FANCI
4009288	4009288	0.755377	0.297939	0.0112337	1963	chrX	HSD17B10
2990446	2990446	-0.560806	0.221568	0.0113711	1963	chr7	SCIN
3192653	3192653	0.482549	0.190901	0.0114798	1963	chr9	GTF3C5
3373046	3373046	1.4304	0.566026	0.011501	1963	chr11	OR4C12
3059667	3059667	-1.3731	0.543358	0.0115022	1963	chr7	SEMA3D
2442493	2442493	0.607614	0.240541	0.0115359	1963	chr1	GPA33
3718204	3718204	0.851575	0.337127	0.0115376	1963	chr17	CCL13
2658595	2658595	-0.459503	0.182016	0.0115857	1963	chr3	HES1
2527131	2527131	0.578686	0.229381	0.011642	1963	chr2	SMARCAL1
3756319	3756319	0.946294	0.375278	0.0116828	1963	chr17	CCR7
3331355	3331355	1.54991	0.614915	0.0117178	1963	chr11	SERPING1
3299469	3299469	1.91437	0.759801	0.0117497	1963	chr10	ANKRD22
3132616	3132616	-0.689987	0.273993	0.0117935	1963	chr8	ZMAT4
3521372	3521372	-0.353514	0.140409	0.0118111	1963	chr13	DZIP1
3388893	3388893	-0.476395	0.189231	0.0118181	1963	chr11	MMP13
3861413	3861413	0.634195	0.252	0.0118478	1963	chr19	MAP4K1
3738353	3738353	-0.385512	0.153221	0.0118676	1963	chr17	ASPSCR1
2924330	2924330	-0.503857	0.200324	0.011896	1963	chr6	TPD52L1
3776139	3776139	0.934025	0.371516	0.011934	1963	chr18	NDC80
3730601	3730601	-0.27122	0.107939	0.0119807	1963	chr17	ACE
2599500	2599500	0.515513	0.205244	0.0120148	1963	chr2	ZNF142
2852333	2852333	-0.471198	0.18762	0.0120237	1963	chr5	ZFR
2438575	2438575	0.546369	0.217596	0.0120413	1963	chr1	SH2D2A
2325290	2325290	-1.07124	0.426865	0.0120885	1963	chr1	LYPLA2
3835178	3835178	-0.746012	0.297286	0.0120935	1963	chr19	IRGC
3453882	3453882	0.449667	0.179259	0.0121253	1963	chr12	MCRS1
3927105	3927105	0.665508	0.265412	0.0121605	1963	chr21	MRPL39
3188993	3188993	0.786982	0.313907	0.0121742	1963	chr9	ARPC5L
4019784	4019784	0.765636	0.305502	0.0122051	1963	chrX	FAM70A
3938384	3938384	0.410209	0.163879	0.0123105	1963	chr22	IGLL5
2750463	2750463	-0.68975	0.275853	0.0124045	1963	chr4	C4orf39
3203311	3203311	0.478673	0.191521	0.012443	1963	chr9	APTX
3555067	3555067	-0.9209	0.368497	0.0124519	1963	chr14	KIAA0125
3323748	3323748	-0.586346	0.234725	0.0124892	1963	chr11	ANO5
3214050	3214050	-0.845584	0.338709	0.0125429	1963	chr9	LOC100129066
2454485	2454485	-0.521423	0.208954	0.0125816	1963	chr1	LPGAT1
2893562	2893562	-0.405004	0.162393	0.0126321	1963	chr6	RREB1
3209384	3209384	0.679665	0.272566	0.0126464	1963	chr9	TMEM2
3157178	3157178	-0.561648	0.225248	0.0126502	1963	chr8	LY6D
3341137	3341137	-0.462025	0.185373	0.0126881	1963	chr11	B3GNT6
3330892	3330892	-0.975154	0.391334	0.0127071	1963	chr11	OR8I2
2902958	2902958	0.333228	0.133771	0.0127371	1963	chr6	C4B
3284188	3284188	-0.687257	0.276335	0.0128809	1963	chr10	ITGB1
3557811	3557811	1.68848	0.678991	0.0128915	1963	chr14	PSME2
2530713	2530713	-0.94699	0.380938	0.0129208	1963	chr2	CCL20
2532480	2532480	-0.554287	0.223064	0.0129595	1963	chr2	EFHD1
2550339	2550339	-0.419574	0.168884	0.0129772	1963	chr2	HAAO
3415988	3415988	0.387843	0.156259	0.0130628	1963	chr12	AMHR2
3800070	3800070	1.09787	0.442382	0.0130744	1963	chr18	C18orf19
2921402	2921402	-0.662504	0.267045	0.0131061	1963	chr6	SLC16A10
4002741	4002741	0.845908	0.341033	0.0131224	1963	chrX	ACOT9
3822976	3822976	-0.627525	0.253152	0.0131809	1963	chr19	CASP14
3695359	3695359	0.782749	0.315958	0.0132351	1963	chr16	FAM96B
2742134	2742134	-0.571955	0.230918	0.0132538	1963	chr4	SPATA5
4012154	4012154	1.41831	0.572879	0.0132953	1963	chrX	RPS4X
3782195	3782195	-1.25728	0.508913	0.0134919	1963	chr18	HRH4
2614663	2614663	-0.512474	0.207486	0.0135144	1963	chr3	LRRC3B
3945515	3945515	1.15852	0.469119	0.0135275	1963	chr22	APOBEC3A
3942021	3942021	-0.726364	0.29416	0.0135383	1963	chr22	NEFH
3451670	3451670	-0.795973	0.322576	0.0136039	1963	chr12	PUS7L
3748624	3748624	-0.875656	0.354904	0.0136134	1963	chr17	SLC5A10
3753412	3753412	0.359431	0.145737	0.0136516	1963	chr17	RAD51L3
2792069	2792069	0.703875	0.285424	0.0136605	1963	chr4	NAF1
3874485	3874485	0.603239	0.24481	0.0137355	1963	chr20	C20orf29
3945225	3945225	-0.591737	0.240168	0.0137454	1963	chr22	MAFF
2738146	2738146	-0.588719	0.239056	0.0137902	1963	chr4	TET2
3884737	3884737	-0.605826	0.246119	0.0138349	1963	chr20	ADIG
2584258	2584258	-0.647625	0.263134	0.0138474	1963	chr2	KCNH7
3494502	3494502	-0.552015	0.224538	0.013954	1963	chr13	CLN5
3928529	3928529	-1.63052	0.663372	0.0139742	1963	chr21	KRTAP19-2
2913594	2913594	0.594949	0.242121	0.0140011	1963	chr6	MTO1
2632832	2632832	0.588505	0.239552	0.0140223	1963	chr3	EPHA6
3575371	3575371	-0.530308	0.216106	0.0141307	1963	chr14	EML5
3987166	3987166	-1.15115	0.469267	0.0141641	1963	chrX	TDGF3
3976124	3976124	0.436376	0.178214	0.0143411	1963	chrX	CDK16
3995445	3995445	-0.507933	0.207458	0.0143504	1963	chrX	PNMA3
2974671	2974671	-1.06525	0.435117	0.0143575	1963	chr6	C6orf192
2817576	2817576	-0.386012	0.157679	0.0143618	1963	chr5	THBS4
3739162	3739162	0.31571	0.129062	0.0144374	1963	chr17	TBCD
2870113	2870113	-0.36009	0.147282	0.0144889	1963	chr5	FBXL17
3322048	3322048	-0.905989	0.370933	0.0145875	1963	chr11	C11orf58
2612278	2612278	-0.42426	0.173781	0.0146327	1963	chr3	CAPN7
3318443	3318443	1.13879	0.466618	0.0146659	1963	chr11	TRIM22
2434178	2434178	0.410063	0.168055	0.0146852	1963	chr1	MTMR11
3418513	3418513	0.599179	0.245684	0.0147353	1963	chr12	2009-03-01
3737079	3737079	-0.497419	0.203983	0.0147472	1963	chr17	CCDC40
2378662	2378662	-0.674963	0.276857	0.0147709	1963	chr1	TRAF5
2611981	2611981	1.25018	0.513228	0.014854	1963	chr3	C3orf19
2369339	2369339	-0.909081	0.373269	0.0148729	1963	chr1	RALGPS2
2730503	2730503	-0.529879	0.217569	0.014873	1963	chr4	ENAM
3127579	3127579	0.926596	0.380479	0.0148778	1963	chr8	FLJ14107
3564250	3564250	-0.399575	0.164078	0.0148805	1963	chr14	TRIM9
3861352	3861352	-0.361043	0.148258	0.0148818	1963	chr19	GGN
3842794	3842794	-0.543808	0.22333	0.0148918	1963	chr19	ZFP28
3353640	3353640	0.74506	0.306018	0.0149042	1963	chr11	GRAMD1B
3976848	3976848	0.324327	0.13322	0.0149116	1963	chrX	HDAC6
3904691	3904691	0.771309	0.316954	0.0149534	1963	chr20	SAMHD1
3402697	3402697	0.549058	0.225685	0.0149802	1963	chr12	COPS7A
2775390	2775390	2.14034	0.879796	0.0149841	1963	chr4	MOP-1
3396726	3396726	-0.756151	0.311058	0.0150613	1963	chr11	PATE2
2802696	2802696	-0.736148	0.302973	0.0151095	1963	chr5	FAM105A
3886889	3886889	0.496664	0.204441	0.0151248	1963	chr20	PIGT
3850363	3850363	0.765739	0.315221	0.0151318	1963	chr19	KEAP1
2712040	2712040	-0.440609	0.18159	0.0152494	1963	chr3	ACAP2
2930418	2930418	-0.696609	0.28715	0.0152687	1963	chr6	UST
3002873	3002873	0.683402	0.28181	0.0153063	1963	chr7	LANCL2
2438792	2438792	-0.842229	0.34731	0.015308	1963	chr1	ETV3
3195059	3195059	-0.365803	0.15086	0.0153176	1963	chr9	LCNL1
2529782	2529782	0.756637	0.312095	0.0153347	1963	chr2	MRPL44
3978620	3978620	0.476317	0.196477	0.0153381	1963	chrX	APEX2
2975385	2975385	0.766088	0.316117	0.0153748	1963	chr6	AHI1
3901239	3901239	-0.861087	0.355368	0.0153893	1963	chr20	CST11
3671850	3671850	0.585141	0.241487	0.0153899	1963	chr16	KLHL36
4006326	4006326	-0.674297	0.278295	0.0153948	1963	chrX	EFHC2
3288482	3288482	-0.927766	0.382982	0.015415	1963	chr10	LRRC18
3888835	3888835	-0.635792	0.262461	0.0154171	1963	chr20	PARD6B
2320374	2320374	0.482808	0.199603	0.0155699	1963	chr1	FBXO6
2421995	2421995	1.30575	0.539907	0.0155862	1963	chr1	GBP4
3851776	3851776	-0.585333	0.242092	0.0156142	1963	chr19	PRDX2
3522662	3522662	-0.843622	0.349038	0.0156494	1963	chr13	GPR183
2548617	2548617	-0.687435	0.284683	0.0157467	1963	chr2	CDC42EP3
3529877	3529877	0.357904	0.148321	0.0158205	1963	chr14	LTB4R2
3338424	3338424	0.462995	0.191897	0.0158337	1963	chr11	FADD
3868033	3868033	-0.411648	0.170878	0.0159958	1963	chr19	TSKS
3825911	3825911	0.674731	0.280154	0.0160212	1963	chr19	ZNF101
3898913	3898913	1.50076	0.624229	0.016209	1963	chr20	AF258585
4005859	4005859	-0.5495	0.22863	0.0162411	1963	chrX	CASK
3234277	3234277	-0.585521	0.24372	0.0162865	1963	chr10	GATA3
3407016	3407016	1.13189	0.471556	0.0163805	1963	chr12	CAPZA3
3359224	3359224	0.794302	0.331474	0.0165627	1963	chr11	ASCL2
3337196	3337196	0.625257	0.261099	0.0166335	1963	chr11	NDUFV1
2712794	2712794	0.614881	0.256792	0.0166443	1963	chr3	TCTEX1D2
3695983	3695983	0.677627	0.283037	0.0166598	1963	chr16	CTRL
2634494	2634494	-0.777744	0.324877	0.0166674	1963	chr3	ALCAM
3329793	3329793	0.428425	0.178983	0.0166809	1963	chr11	SLC39A13
2713789	2713789	0.919453	0.384179	0.016698	1963	chr4	ZNF595
2951999	2951999	-0.385813	0.16132	0.0167753	1963	chr6	CPNE5
3835879	3835879	-0.442968	0.185234	0.0167846	1963	chr19	APOE
3656855	3656855	0.486096	0.20327	0.0167849	1963	chr16	MYST1
2664452	2664452	-0.670111	0.280299	0.0168162	1963	chr3	ANKRD28
3335267	3335267	0.328655	0.137475	0.0168186	1963	chr11	SCYL1
2973856	2973856	1.02616	0.429512	0.0168888	1963	chr6	SAMD3
2674229	2674229	1.07594	0.450492	0.0169237	1963	chr3	GPX1
3822723	3822723	0.496287	0.207831	0.0169433	1963	chr19	PKN1
3771336	3771336	0.543244	0.227563	0.016976	1963	chr17	EXOC7
3092808	3092808	-0.68719	0.287989	0.0170249	1963	chr8	NRG1
3168938	3168938	-0.82417	0.345455	0.0170442	1963	chr9	POLR1E
2903574	2903574	0.578195	0.242397	0.0170643	1963	chr6	B3GALT4
3455651	3455651	1.00683	0.422403	0.0171455	1963	chr12	KRT72
3410445	3410445	-1.36849	0.574454	0.0172078	1963	chr12	BICD1
3089140	3089140	0.325522	0.136652	0.0172132	1963	chr8	FAM160B2
3854132	3854132	-0.294176	0.123498	0.0172176	1963	chr19	CPAMD8
3063795	3063795	0.522302	0.219362	0.0172655	1963	chr7	GAL3ST4
3193482	3193482	-0.310577	0.130489	0.0173076	1963	chr9	COL5A1
3864390	3864390	-0.598815	0.2516	0.0173114	1963	chr19	PHLDB3
2808931	2808931	-0.531433	0.223306	0.0173202	1963	chr5	ISL1
4035762	4035762	-0.665149	0.27966	0.017387	1963	chrY	TTTY14
2425400	2425400	1.1489	0.483086	0.0173953	1963	chr1	EXTL2
3862650	3862650	0.961732	0.404483	0.017422	1963	chr19	SERTAD3
2584787	2584787	-0.666524	0.280449	0.0174715	1963	chr2	COBLL1
3374746	3374746	0.733998	0.309019	0.0175369	1963	chr11	PATL1
3983537	3983537	0.680841	0.286911	0.017644	1963	chrX	PABPC5
2639054	2639054	1.19222	0.502538	0.0176731	1963	chr3	PARP14
2328841	2328841	0.520044	0.219218	0.0176794	1963	chr1	LCK
3474831	3474831	1.08507	0.45761	0.0177326	1963	chr12	OASL
3883971	3883971	0.528445	0.2229	0.0177513	1963	chr20	C20orf24
2940595	2940595	0.453937	0.191525	0.0177823	1963	chr6	CAGE1
2372924	2372924	-0.672354	0.283722	0.0177993	1963	chr1	TROVE2
3475350	3475350	0.733396	0.309626	0.0178531	1963	chr12	LOC338799
2993727	2993727	-0.67315	0.284216	0.017863	1963	chr7	SNX10
2887128	2887128	0.958052	0.404776	0.0179393	1963	chr5	UBTD2
2955096	2955096	-0.526071	0.222341	0.0179789	1963	chr6	TCTE1
3203990	3203990	-0.801108	0.338926	0.0180952	1963	chr9	KIAA1161
2976360	2976360	-1.05862	0.447895	0.0181007	1963	chr6	PERP
3715874	3715874	0.564243	0.238823	0.0181471	1963	chr17	ERAL1
3317253	3317253	0.419381	0.177527	0.0181591	1963	chr11	TSPAN32
3737488	3737488	0.446948	0.189234	0.0181826	1963	chr17	RPTOR
3543355	3543355	-0.589004	0.249686	0.0183255	1963	chr14	DCAF4
3457201	3457201	0.437251	0.185378	0.0183392	1963	chr12	SARNP
3360672	3360672	1.26769	0.537505	0.0183505	1963	chr11	OR52N5
3817651	3817651	-0.49447	0.209717	0.0183836	1963	chr19	C19orf30
2450668	2450668	-0.479797	0.203577	0.0184314	1963	chr1	TMEM9
3695157	3695157	-0.491269	0.208528	0.0184782	1963	chr16	CMTM4
2414558	2414558	-0.402921	0.171052	0.0184955	1963	chr1	DAB1
3527745	3527745	0.590049	0.25051	0.0185033	1963	chr14	METT11D1
3771602	3771602	0.357513	0.151943	0.0186255	1963	chr17	RHBDF2
3274934	3274934	-0.532714	0.226444	0.0186468	1963	chr10	CALML5
3464983	3464983	-0.774051	0.329039	0.0186497	1963	chr12	ATP2B1
3984907	3984907	-0.485393	0.206435	0.0187073	1963	chrX	ARMCX1
3894288	3894288	-0.395639	0.168269	0.0187113	1963	chr20	TCF15
2514271	2514271	-0.517812	0.220302	0.0187499	1963	chr2	G6PC2
3970130	3970130	0.804005	0.342105	0.0187649	1963	chrX	SYAP1
3183012	3183012	-0.943516	0.401575	0.0187967	1963	chr9	LOC286367
3903361	3903361	0.671622	0.285872	0.0188048	1963	chr20	AHCY
3791341	3791341	0.819955	0.34906	0.0188218	1963	chr18	ZCCHC2
2328633	2328633	0.442216	0.188346	0.0188804	1963	chr1	TMEM39B
3742460	3742460	0.50509	0.215235	0.018941	1963	chr17	CAMTA2
3952512	3952512	0.478234	0.203794	0.0189429	1963	chr22	DGCR14
3715368	3715368	0.433551	0.184794	0.0189692	1963	chr17	NLK
2842561	2842561	1.35233	0.576438	0.0189751	1963	chr5	HIGD2A
3708201	3708201	0.827095	0.352561	0.018978	1963	chr17	C17orf49
3938175	3938175	0.604895	0.25805	0.019073	1963	chr22	UBE2L3
2403557	2403557	0.973985	0.41551	0.0190745	1963	chr1	SNORA44
3829300	3829300	-1.64966	0.704003	0.0191163	1963	chr19	LOC80054
3235235	3235235	-0.607455	0.259275	0.0191345	1963	chr10	USP6NL
3646164	3646164	0.433382	0.185064	0.0191912	1963	chr16	DNAJA3
2331974	2331974	0.690367	0.294893	0.0192283	1963	chr1	ZNF684
3735392	3735392	0.391134	0.167126	0.0192654	1963	chr17	ZACN
3541937	3541937	-0.759813	0.324707	0.019284	1963	chr14	EXD2
2778440	2778440	-0.425292	0.181909	0.0193904	1963	chr4	UNC5C
3712949	3712949	0.442804	0.189485	0.0194451	1963	chr17	DRG2
3833291	3833291	0.597013	0.25553	0.0194717	1963	chr19	PSMC4
3823625	3823625	0.459169	0.196557	0.0194883	1963	chr19	AP1M1
3280902	3280902	0.657562	0.281705	0.0195843	1963	chr10	DNAJC1
2361154	2361154	0.781418	0.334926	0.0196425	1963	chr1	SYT11
2538000	2538000	0.803434	0.344411	0.01966	1963	chr2	RNASEH1
2904000	2904000	-0.668988	0.286865	0.0196972	1963	chr6	HMGA1
2437401	2437401	0.906304	0.388825	0.0197598	1963	chr1	FDPS
3418303	3418303	0.558503	0.239755	0.019834	1963	chr12	PIP4K2C
2452691	2452691	0.385011	0.165344	0.0198831	1963	chr1	SLC41A1
3744229	3744229	0.550649	0.236616	0.0199554	1963	chr17	TMEM107
2955638	2955638	-1.08921	0.468106	0.0199731	1963	chr6	CLIC5
3453774	3453774	0.476205	0.204667	0.0199796	1963	chr12	LMBR1L
3874023	3874023	0.328641	0.141267	0.0199984	1963	chr20	PTPRA
3178147	3178147	1.12492	0.483551	0.0199989	1963	chr9	CTSL1
3525538	3525538	0.443255	0.190586	0.0200319	1963	chr13	CARS2
2487412	2487412	0.606304	0.260848	0.0201061	1963	chr2	ANXA4
3124227	3124227	-0.59588	0.256594	0.0202185	1963	chr8	XKR6
3713951	3713951	0.39427	0.169802	0.0202362	1963	chr17	SLC47A1
3617574	3617574	-1.41067	0.608216	0.0203758	1963	chr15	GOLGA8B
2789957	2789957	-0.508999	0.219499	0.0203998	1963	chr4	FBXW7
3035702	3035702	-0.442797	0.191236	0.0205884	1963	chr7	SNX8
3333309	3333309	0.521306	0.225166	0.0206015	1963	chr11	BEST1
3822541	3822541	-1.15908	0.500828	0.0206494	1963	chr19	RLN3
2359360	2359360	1.62648	0.702982	0.0206852	1963	chr1	LCE2B
3744463	3744463	0.327233	0.141547	0.0207874	1963	chr17	MYH10
3333488	3333488	-0.67657	0.293042	0.0209556	1963	chr11	SCGB1A1
3895075	3895075	0.557975	0.241685	0.0209607	1963	chr20	IDH3B
3194832	3194832	-0.276202	0.119732	0.0210641	1963	chr9	MAMDC4
3266934	3266934	-0.363618	0.157646	0.0210799	1963	chr10	NANOS1
3815757	3815757	0.323169	0.140197	0.0211611	1963	chr19	MUM1
2766893	2766893	-0.45868	0.199067	0.0212142	1963	chr4	APBB2
3238761	3238761	0.966071	0.419351	0.0212378	1963	chr10	MSRB2
2823880	2823880	-0.781103	0.339105	0.021255	1963	chr5	CAMK4
2642720	2642720	-0.830165	0.360783	0.021391	1963	chr3	ACPP
3990795	3990795	0.759586	0.330139	0.0214024	1963	chrX	RBMX2
2934801	2934801	-0.46401	0.20168	0.0214074	1963	chr6	MAP3K4
3642137	3642137	0.670029	0.291372	0.0214729	1963	chr15	SELS
3655628	3655628	0.350675	0.152541	0.0215116	1963	chr16	KIF22
2362746	2362746	0.610633	0.265794	0.0215964	1963	chr1	SLAMF8
3728964	3728964	0.705009	0.307081	0.0216851	1963	chr17	PRR11
3442176	3442176	0.637118	0.277553	0.0217055	1963	chr12	ING4
3288224	3288224	-0.358002	0.156	0.0217398	1963	chr10	FRMPD2
3188514	3188514	-0.476139	0.207495	0.0217502	1963	chr9	CRB2
3451942	3451942	-0.469655	0.204782	0.0218229	1963	chr12	DBX2
3360622	3360622	0.957877	0.417672	0.0218268	1963	chr11	TRIM5
2480619	2480619	-0.626304	0.273178	0.0218677	1963	chr2	SOCS5
3526655	3526655	-0.44156	0.192637	0.0218948	1963	chr13	ATP4B
3319840	3319840	0.607569	0.265205	0.0219668	1963	chr11	IPO7
2694001	2694001	-0.4792	0.209234	0.0220065	1963	chr3	MGLL
3976670	3976670	0.67265	0.293758	0.0220323	1963	chrX	EBP
3364119	3364119	0.792585	0.346321	0.0221036	1963	chr11	CYP2R1
2726384	2726384	-0.456699	0.199621	0.022147	1963	chr4	SLC10A4
2403158	2403158	-0.582346	0.254731	0.022247	1963	chr1	AHDC1
2376988	2376988	-0.518085	0.226706	0.0222972	1963	chr1	IL19
2354082	2354082	-0.526262	0.230354	0.0223374	1963	chr1	WDR3
3551906	3551906	-0.534012	0.233753	0.0223415	1963	chr14	SLC25A47
3311269	3311269	0.466226	0.204126	0.022371	1963	chr10	FAM53B
2899340	2899340	0.570581	0.249844	0.022386	1963	chr6	BTN2A2
3418214	3418214	0.522135	0.2287	0.0224274	1963	chr12	MBD6
2440117	2440117	0.463965	0.203466	0.0225894	1963	chr1	PEX19
2655387	2655387	0.439836	0.192893	0.0225956	1963	chr3	EIF2B5
3382972	3382972	-1.00175	0.439334	0.022598	1963	chr11	RSF1
2752085	2752085	0.565023	0.247853	0.0226275	1963	chr4	NBLA00301
3147173	3147173	0.740173	0.324804	0.0226773	1963	chr8	NCALD
3148703	3148703	-0.742469	0.325844	0.0226907	1963	chr8	TMEM74
3725256	3725256	-0.478315	0.209949	0.0227121	1963	chr17	LOC404266
3653317	3653317	0.422309	0.185519	0.0228243	1963	chr16	RBBP6
3082531	3082531	0.578938	0.254362	0.0228438	1963	chr8	FBXO25
2675268	2675268	0.476813	0.209778	0.0230297	1963	chr3	NPRL2
3268588	3268588	-0.715109	0.314626	0.0230328	1963	chr10	ACADSB
3111561	3111561	-0.52631	0.231683	0.0231055	1963	chr8	PKHD1L1
3272981	3272981	-0.472356	0.208092	0.0232113	1963	chr10	CYP2E1
2430762	2430762	0.582354	0.256577	0.0232259	1963	chr1	WARS2
3318666	3318666	0.438656	0.193323	0.0232662	1963	chr11	SMPD1
3755316	3755316	1.43081	0.630741	0.0233017	1963	chr17	MLLT6
4042392	4042392	-0.323096	0.142447	0.0233183	1963	chr1	MIB2
4017519	4017519	-0.830393	0.366149	0.0233346	1963	chrX	PSMD10
3208494	3208494	1.00767	0.44439	0.0233579	1963	chr9	C9orf71
3572975	3572975	-0.498476	0.219905	0.0234036	1963	chr14	NGB
2651165	2651165	0.830768	0.366564	0.0234291	1963	chr3	SERPINI1
2751385	2751385	-0.572357	0.252621	0.0234714	1963	chr4	CLCN3
3972339	3972339	0.678731	0.299604	0.0234866	1963	chrX	MAGEB18
3826306	3826306	-0.782564	0.345452	0.023492	1963	chr19	ZNF85
3375041	3375041	-0.780555	0.344682	0.0235396	1963	chr11	GPR44
2635641	2635641	-0.723098	0.319336	0.023551	1963	chr3	PVRL3
2731350	2731350	-0.634999	0.28049	0.0235807	1963	chr4	CXCL6
3830051	3830051	0.490185	0.21656	0.0236046	1963	chr19	SCN1B
2695393	2695393	-0.660469	0.291967	0.0236891	1963	chr3	MRPL3
2594089	2594089	0.509475	0.225274	0.0237233	1963	chr2	SATB2
3216529	3216529	-0.630196	0.278923	0.023859	1963	chr9	ZNF782
2679014	2679014	1.26311	0.559172	0.0238903	1963	chr3	NPCDR1
3999568	3999568	-0.374088	0.165659	0.0239342	1963	chrX	ARHGAP6
2902103	2902103	-0.519652	0.230339	0.0240685	1963	chr6	MUC21
3416996	3416996	0.41284	0.183087	0.0241409	1963	chr12	MMP19
3315512	3315512	0.408504	0.181251	0.0242084	1963	chr11	RIC8A
2983138	2983138	1.06472	0.472501	0.0242355	1963	chr6	NCRNA00241
2694360	2694360	-0.407699	0.180935	0.0242408	1963	chr3	C3orf27
2762944	2762944	-0.537722	0.238708	0.0242825	1963	chr4	KCNIP4
3333622	3333622	0.816816	0.36273	0.0243313	1963	chr11	POLR2G
2791197	2791197	-0.675488	0.300058	0.0243733	1963	chr4	PDGFC
2952959	2952959	-0.394499	0.17535	0.0244628	1963	chr6	KIF6
2738378	2738378	0.502922	0.223609	0.0245051	1963	chr4	NPNT
2890148	2890148	-0.447003	0.198771	0.0245231	1963	chr5	HNRNPH1
2763154	2763154	0.959867	0.427019	0.0245869	1963	chr4	AK054756
3894513	3894513	0.7266	0.323317	0.0246191	1963	chr20	C20orf46
3802980	3802980	-1.223	0.544246	0.0246308	1963	chr18	DSC2
3511698	3511698	1.80906	0.805057	0.0246326	1963	chr13	EPSTI1
2667024	2667024	0.517296	0.230311	0.0246992	1963	chr3	EOMES
3125715	3125715	-0.449521	0.200138	0.0247004	1963	chr8	FGF20
2353717	2353717	-0.379551	0.169016	0.0247267	1963	chr1	PTGFRN
4027532	4027532	0.640971	0.285463	0.0247442	1963	chrX	GAB3
3757288	3757288	-0.325006	0.144767	0.0247664	1963	chr17	HAP1
3742532	3742532	-0.555953	0.247687	0.0247952	1963	chr17	GPR172B
2377165	2377165	-2.09899	0.935426	0.0248397	1963	chr1	C4BPA
2499158	2499158	-0.66541	0.296624	0.0248788	1963	chr2	RANBP2
3642200	3642200	-0.36909	0.164566	0.024909	1963	chr15	PCSK6
2536298	2536298	-0.480908	0.214575	0.0250125	1963	chr2	2002-09-01
2476219	2476219	-0.428767	0.191313	0.0250146	1963	chr2	BIRC6
3625539	3625539	-0.603068	0.269349	0.0251569	1963	chr15	NEDD4
3193870	3193870	-0.340249	0.152004	0.0251937	1963	chr9	KIAA0649
3023149	3023149	-0.242888	0.108528	0.0252198	1963	chr7	FLNC
2976091	2976091	-0.510513	0.228165	0.0252555	1963	chr6	IL22RA2
3544102	3544102	-0.621207	0.27771	0.0252933	1963	chr14	VRTN
3475295	3475295	0.56368	0.252061	0.0253329	1963	chr12	MORN3
3655140	3655140	0.401959	0.179823	0.0253974	1963	chr16	NFATC2IP
3449760	3449760	-0.520668	0.232944	0.0254065	1963	chr12	DENND5B
2420808	2420808	0.503852	0.225475	0.025442	1963	chr1	BCL10
3336680	3336680	-0.452471	0.202535	0.0254805	1963	chr11	RHOD
3603408	3603408	0.823692	0.368873	0.0255491	1963	chr15	PSMA4
3714896	3714896	-0.972953	0.435889	0.0256075	1963	chr17	FAM27L
2880361	2880361	0.633809	0.284047	0.0256578	1963	chr5	JAKMIP2
2582979	2582979	0.527101	0.236302	0.0257058	1963	chr2	WDSUB1
2867145	2867145	-0.548744	0.246094	0.0257596	1963	chr5	FAM172A
2423669	2423669	-0.265903	0.119323	0.0258519	1963	chr1	ABCA4
2620813	2620813	-1.12861	0.506677	0.0259154	1963	chr3	CCR3
3527684	3527684	2.1029	0.944286	0.0259491	1963	chr14	RNASE3
2569649	2569649	0.414852	0.186297	0.0259584	1963	chr2	EDAR
3868283	3868283	0.460103	0.206683	0.0260057	1963	chr19	VRK3
3532393	3532393	-0.769765	0.345805	0.0260138	1963	chr14	KIAA0391
3092605	3092605	0.739779	0.332393	0.0260399	1963	chr8	UBXN8
2360773	2360773	-0.462158	0.207725	0.0260909	1963	chr1	MTX1
3743852	3743852	0.433196	0.194728	0.026107	1963	chr17	FXR2
2734421	2734421	-0.739945	0.332626	0.0261108	1963	chr4	ARHGAP24
2445982	2445982	-0.868488	0.39042	0.0261149	1963	chr1	ANGPTL1
2948485	2948485	0.421741	0.189635	0.0261508	1963	chr6	DHX16
2460325	2460325	-0.514156	0.231363	0.0262633	1963	chr1	C1orf198
3902426	3902426	-1.02356	0.460617	0.0262727	1963	chr20	DEFB119
3941907	3941907	0.635628	0.286169	0.02634	1963	chr22	EWSR1
2872958	2872958	0.632162	0.284685	0.0263807	1963	chr5	ENST00000510972
3535752	3535752	0.878307	0.395565	0.0263927	1963	chr14	PTGDR
3158516	3158516	0.35815	0.161331	0.0264206	1963	chr8	CPSF1
3146723	3146723	-0.398946	0.179743	0.0264504	1963	chr8	SNX31
2358700	2358700	0.741927	0.334304	0.026465	1963	chr1	GABPB2
3165957	3165957	-1.11334	0.501778	0.0265012	1963	chr9	IFNK
3352159	3352159	-0.509812	0.229929	0.0266053	1963	chr11	LOC100499227
3393446	3393446	-0.672684	0.30352	0.0266725	1963	chr11	FXYD2
3855856	3855856	0.792923	0.35793	0.0267394	1963	chr19	LPAR2
2939014	2939014	-0.978884	0.442329	0.026896	1963	chr6	MGC39372
2358906	2358906	0.666972	0.30147	0.0269388	1963	chr1	PSMB4
3334304	3334304	0.355364	0.160628	0.026943	1963	chr11	DNAJC4
3768791	3768791	-0.764584	0.345899	0.0270757	1963	chr17	ABCA6
3107548	3107548	-0.442092	0.200013	0.0270836	1963	chr8	ESRP1
3800116	3800116	-0.813575	0.368185	0.0271265	1963	chr18	MC2R
3085990	3085990	-0.480287	0.217375	0.0271408	1963	chr8	BLK
2691798	2691798	-0.660798	0.299297	0.0272562	1963	chr3	IQCB1
2896848	2896848	-0.485216	0.219906	0.0273509	1963	chr6	RBM24
3872945	3872945	0.407785	0.184834	0.0273684	1963	chr19	SLC27A5
3601675	3601675	0.76311	0.345955	0.0273974	1963	chr15	ARID3B
3896174	3896174	1.09956	0.498595	0.0274314	1963	chr20	C20orf30
3693837	3693837	1.21981	0.55342	0.0275154	1963	chr16	GOT2
2707764	2707764	-1.00168	0.454465	0.027519	1963	chr3	DCUN1D1
3402757	3402757	0.430764	0.195533	0.0275933	1963	chr12	LAG3
3923608	3923608	-0.281355	0.127764	0.0276549	1963	chr21	AIRE
2584520	2584520	0.94454	0.428958	0.0276694	1963	chr2	FIGN
4001654	4001654	0.384411	0.174603	0.027692	1963	chrX	GPR64
3917582	3917582	0.97648	0.443773	0.0277782	1963	chr21	KRTAP6-3
3005069	3005069	-0.897696	0.408019	0.0277973	1963	chr7	ZNF92
3085065	3085065	0.651243	0.296117	0.0278585	1963	chr8	ERI1
2899176	2899176	1.07221	0.487731	0.0279236	1963	chr6	HIST1H2BD
3015338	3015338	0.307784	0.140021	0.0279397	1963	chr7	STAG3
2918388	2918388	-0.404274	0.18393	0.0279506	1963	chr6	POU3F2
3557593	3557593	0.42941	0.195459	0.0280256	1963	chr14	ZFHX2
3819016	3819016	0.494844	0.225245	0.0280268	1963	chr19	STXBP2
3822195	3822195	0.456291	0.207702	0.0280305	1963	chr19	NACC1
4012868	4012868	-0.800767	0.364603	0.0280724	1963	chrX	RLIM
3340913	3340913	0.451383	0.205644	0.0281656	1963	chr11	C11orf30
3860315	3860315	0.74036	0.337349	0.0281895	1963	chr19	ZNF565
3353876	3353876	-1.26802	0.577787	0.0281911	1963	chr11	OR10G9
3683037	3683037	-0.801716	0.365582	0.0283084	1963	chr16	ARL6IP1
2436467	2436467	-0.546763	0.249331	0.0283132	1963	chr1	NUP210L
3968748	3968748	-0.695779	0.317364	0.0283527	1963	chrX	AMELX
2858134	2858134	-0.472455	0.21554	0.0283827	1963	chr5	PDE4D
3850166	3850166	0.942907	0.430188	0.0283905	1963	chr19	S1PR2
2512330	2512330	-0.531232	0.242403	0.0284136	1963	chr2	2007-03-01
3851826	3851826	0.528824	0.24134	0.0284372	1963	chr19	DNASE2
2673345	2673345	-0.249446	0.113843	0.0284408	1963	chr3	COL7A1
3892974	3892974	-0.350167	0.159947	0.028577	1963	chr20	COL9A3
3928211	3928211	-0.435155	0.198789	0.0285947	1963	chr21	GRIK1
3393744	3393744	0.874907	0.399807	0.0286462	1963	chr11	CD3D
3278977	3278977	0.540439	0.247011	0.0286757	1963	chr10	DCLRE1C
3293887	3293887	0.744434	0.340353	0.0287249	1963	chr10	ASCC1
3993515	3993515	-0.633626	0.289692	0.028725	1963	chrX	MAGEC1
3703520	3703520	0.794312	0.36348	0.0288672	1963	chr16	LOC100288525
2439662	2439662	-0.762613	0.349175	0.0289591	1963	chr1	OR10J5
3986585	3986585	-0.665081	0.304557	0.0289795	1963	chrX	MID2
2659560	2659560	-0.952125	0.436003	0.0289799	1963	chr3	PIGX
2697372	2697372	-0.41924	0.19201	0.0290046	1963	chr3	TXNDC6
3568667	3568667	0.383205	0.175511	0.0290084	1963	chr14	MAX
3346584	3346584	-0.84703	0.388063	0.029057	1963	chr11	BIRC2
4051226	4051226	0.580101	0.266335	0.0293997	1963	chr9	SEMA4D
3615791	3615791	-0.980212	0.450286	0.0294907	1963	chr15	CHRFAM7A
3945684	3945684	0.996563	0.457913	0.0295319	1963	chr22	APOBEC3H
2359736	2359736	0.490412	0.225408	0.0295804	1963	chr1	C1orf77
2696309	2696309	-0.337549	0.155156	0.0295888	1963	chr3	AMOTL2
2724154	2724154	-0.722587	0.332188	0.0296127	1963	chr4	KLHL5
3651588	3651588	0.627141	0.288402	0.0296651	1963	chr16	LYRM1
3519309	3519309	-0.779138	0.358355	0.0296895	1963	chr13	SPRY2
3598613	3598613	0.611268	0.281211	0.0297277	1963	chr15	DIS3L
2505386	2505386	-0.678368	0.312253	0.0298181	1963	chr2	SMPD4
2751066	2751066	0.383214	0.176401	0.0298249	1963	chr4	PALLD
3704928	3704928	-0.419566	0.193169	0.0298541	1963	chr16	SPATA2L
3830612	3830612	0.361706	0.166551	0.0298749	1963	chr19	RBM42
3063685	3063685	0.503042	0.23166	0.0298957	1963	chr7	MCM7
3551935	3551935	0.339729	0.156493	0.0299397	1963	chr14	WDR25
2452724	2452724	0.436964	0.20135	0.0299936	1963	chr1	PM20D1
3917563	3917563	-1.25237	0.57719	0.0300243	1963	chr21	KRTAP15-1
2794704	2794704	0.447182	0.206127	0.0300483	1963	chr4	ASB5
3217167	3217167	-0.447089	0.206112	0.0300712	1963	chr9	CORO2A
3349918	3349918	1.24754	0.575239	0.0301027	1963	chr11	RBM7
2318170	2318170	-0.386246	0.17814	0.0301421	1963	chr1	RNF207
4016396	4016396	-0.806161	0.371819	0.0301471	1963	chrX	TCEAL8
3960276	3960276	0.423426	0.195322	0.0301708	1963	chr22	C22orf23
3701481	3701481	-0.266105	0.122797	0.0302322	1963	chr16	PKD1L2
3167684	3167684	-0.59289	0.273625	0.0302502	1963	chr9	C9orf131
3227574	3227574	0.529702	0.244561	0.0303166	1963	chr9	FAM78A
2439478	2439478	0.910637	0.420461	0.030326	1963	chr1	OR6K3
2761259	2761259	-0.376756	0.173983	0.030351	1963	chr4	NKX3-2
3240012	3240012	0.817101	0.377472	0.0304131	1963	chr10	MASTL
2622680	2622680	0.875299	0.404454	0.030453	1963	chr3	AY555145
3042610	3042610	-0.700405	0.323642	0.0304539	1963	chr7	SKAP2
3644309	3644309	-0.410355	0.189757	0.0305775	1963	chr16	SYNGR3
2902574	2902574	0.974355	0.45063	0.0306022	1963	chr6	LY6G5B
4007588	4007588	0.322214	0.149063	0.0306495	1963	chrX	SLC35A2
3737338	3737338	1.11103	0.513989	0.0306506	1963	chr17	RNF213
3316234	3316234	0.699956	0.323856	0.0306708	1963	chr11	NS3BP
2984500	2984500	-0.323847	0.149874	0.0307108	1963	chr6	T
3693141	3693141	0.576725	0.267033	0.0307918	1963	chr16	PLLP
3042919	3042919	0.590706	0.273519	0.0308	1963	chr7	HOXA9
2962820	2962820	-0.607	0.281103	0.0308228	1963	chr6	ME1
2964231	2964231	-0.634314	0.293763	0.0308293	1963	chr6	RRAGD
2571483	2571483	0.692165	0.320609	0.0308574	1963	chr2	IL1A
3872678	3872678	-0.305469	0.141518	0.030888	1963	chr19	ZSCAN18
3755903	3755903	1.13072	0.523877	0.0308996	1963	chr17	GSDMB
3618333	3618333	-0.378127	0.175257	0.0309622	1963	chr15	MEIS2
2829589	2829589	-0.553865	0.256799	0.0310206	1963	chr5	PCBD2
2645951	2645951	-0.72961	0.338327	0.031043	1963	chr3	TRPC1
3454662	3454662	0.699394	0.324459	0.0311172	1963	chr12	CSRNP2
2403470	2403470	1.15507	0.535887	0.0311273	1963	chr1	DNAJC8
3360325	3360325	0.817898	0.379488	0.0311412	1963	chr11	OR51A4
3646118	3646118	0.385075	0.178703	0.0311745	1963	chr16	GLIS2
3947258	3947258	0.639128	0.296692	0.0312257	1963	chr22	WBP2NL
3778823	3778823	-0.590436	0.274128	0.0312502	1963	chr18	NAPG
3712062	3712062	0.453496	0.210585	0.0312795	1963	chr17	TRPV2
3611506	3611506	0.483742	0.224695	0.0313278	1963	chr15	ASB7
3373630	3373630	-0.563308	0.26167	0.0313392	1963	chr11	APLNR
2787459	2787459	-0.651186	0.302532	0.0313618	1963	chr4	INPP4B
3379452	3379452	0.556039	0.258465	0.0314513	1963	chr11	C11orf24
3742285	3742285	0.718664	0.334201	0.0315238	1963	chr17	CXCL16
2385258	2385258	0.586755	0.272866	0.031528	1963	chr1	C1orf124
3316057	3316057	-0.40587	0.188747	0.0315282	1963	chr11	DRD4
3157901	3157901	-0.2288	0.106406	0.0315346	1963	chr8	PLEC
3947434	3947434	0.910583	0.423579	0.0315762	1963	chr22	SERHL
3661940	3661940	0.72706	0.338237	0.0315904	1963	chr16	GNAO1
3305017	3305017	0.635635	0.296166	0.031856	1963	chr10	OBFC1
3737274	3737274	1.0425	0.485773	0.0318682	1963	chr17	RNF213
3275729	3275729	-1.28108	0.597361	0.0319879	1963	chr10	IL2RA
2819044	2819044	-0.420268	0.195973	0.0319909	1963	chr5	RASA1
2955932	2955932	0.510872	0.238241	0.0320046	1963	chr6	GPR110
2689516	2689516	-0.617281	0.288073	0.0321294	1963	chr3	ZBTB20
2535927	2535927	0.494177	0.230625	0.0321316	1963	chr2	GPR35
3960005	3960005	-0.370584	0.173021	0.0322061	1963	chr22	C1QTNF6
2619344	2619344	-0.566219	0.264595	0.0323592	1963	chr3	NKTR
3602390	3602390	0.821065	0.383835	0.032427	1963	chr15	SNX33
3422215	3422215	-0.690156	0.32273	0.0324766	1963	chr12	THAP2
3110341	3110341	-0.416757	0.194889	0.0324817	1963	chr8	DCAF13
3554622	3554622	-0.936648	0.438009	0.0324827	1963	chr14	PACS2
3992575	3992575	-0.76305	0.356849	0.0324923	1963	chrX	CD40LG
3948047	3948047	0.511957	0.239503	0.0325508	1963	chr22	PARVG
2539765	2539765	0.565921	0.264758	0.0325571	1963	chr2	ITGB1BP1
2722151	2722151	-0.370087	0.173164	0.0325814	1963	chr4	RBPJ
3905875	3905875	0.464379	0.217305	0.0325985	1963	chr20	MAFB
2746693	2746693	0.496952	0.232564	0.0326108	1963	chr4	ARHGAP10
3063646	3063646	0.49933	0.233803	0.0327048	1963	chr7	ZNF3
3840142	3840142	-0.760702	0.356195	0.0327092	1963	chr19	ZNF480
3203086	3203086	1.06215	0.497379	0.0327202	1963	chr9	DDX58
3862108	3862108	-1.17431	0.549949	0.0327361	1963	chr19	CLC
3392996	3392996	0.736665	0.345019	0.032749	1963	chr11	SIK3
3224650	3224650	0.562892	0.263703	0.0327963	1963	chr9	DENND1A
2528198	2528198	-0.382111	0.179043	0.0328273	1963	chr2	CDK5R2
2655438	2655438	0.351302	0.16463	0.0328524	1963	chr3	DVL3
3472183	3472183	0.249887	0.1172	0.0329949	1963	chr12	RASAL1
2690776	2690776	0.626673	0.293955	0.0330179	1963	chr3	B4GALT4
3933625	3933625	0.892208	0.418637	0.0330711	1963	chr21	RSPH1
3870970	3870970	0.580217	0.272279	0.0330919	1963	chr19	NLRP7
2497812	2497812	-0.446751	0.209651	0.033095	1963	chr2	POU3F3
3990512	3990512	0.395249	0.18555	0.0331591	1963	chrX	SASH3
3318329	3318329	0.842058	0.395432	0.0332161	1963	chr11	OR51M1
3718902	3718902	0.714012	0.33551	0.0333254	1963	chr17	CCL18
3137530	3137530	-0.745463	0.3507	0.0335327	1963	chr8	ASPH
2935475	2935475	-0.493507	0.23218	0.033542	1963	chr6	QKI
3332003	3332003	-0.765823	0.360354	0.0335701	1963	chr11	OR5A1
3824874	3824874	0.692025	0.325645	0.0335792	1963	chr19	IFI30
3354095	3354095	0.565766	0.266238	0.0335832	1963	chr11	OR8A1
3511189	3511189	0.682375	0.321217	0.0336412	1963	chr13	MTRF1
3972827	3972827	-0.707296	0.33301	0.0336747	1963	chrX	MAGEB2
3471073	3471073	0.527597	0.248476	0.0337259	1963	chr12	C12orf76
3059226	3059226	0.530093	0.249712	0.0337693	1963	chr7	PCLO
3697632	3697632	0.723614	0.34106	0.0338662	1963	chr16	ZNF23
2554018	2554018	-0.479924	0.226246	0.0339011	1963	chr2	EFEMP1
3031827	3031827	-0.738735	0.348551	0.0340529	1963	chr7	SLC4A2
3945396	3945396	0.568599	0.268279	0.0340536	1963	chr22	GTPBP1
2818454	2818454	-0.795551	0.375591	0.034164	1963	chr5	XRCC4
3260586	3260586	0.819079	0.386873	0.0342447	1963	chr10	SCD
4036155	4036155	0.936836	0.442494	0.034245	1963	chrY	TTTY10
3696194	3696194	0.745086	0.352128	0.0343488	1963	chr16	DDX28
2322957	2322957	-0.251023	0.118662	0.0343928	1963	chr1	ARHGEF10L
3335089	3335089	0.623336	0.29474	0.0344415	1963	chr11	DPF2
3210616	3210616	-0.645187	0.305161	0.0344936	1963	chr9	PRUNE2
3048413	3048413	0.538906	0.254894	0.034495	1963	chr7	POLD2
3709540	3709540	-0.218632	0.103446	0.0345586	1963	chr17	PFAS
2421925	2421925	0.679005	0.32147	0.0346705	1963	chr1	GBP7
3127334	3127334	0.569971	0.269899	0.034704	1963	chr8	REEP4
2779638	2779638	-0.470474	0.222806	0.0347223	1963	chr4	PPP3CA
3626826	3626826	-0.550293	0.261005	0.0349997	1963	chr15	MYO1E
2374926	2374926	0.77357	0.366916	0.0350049	1963	chr1	SHISA4
3557898	3557898	0.554666	0.263146	0.0350463	1963	chr14	TM9SF1
2976113	2976113	-0.512056	0.242998	0.0350966	1963	chr6	IFNGR1
2516023	2516023	0.48329	0.229418	0.0351531	1963	chr2	CDCA7
3239380	3239380	-0.759749	0.360983	0.03532	1963	chr10	THNSL1
2809810	2809810	1.03103	0.489914	0.0353344	1963	chr5	GZMA
3597421	3597421	0.602366	0.286231	0.0353368	1963	chr15	LACTB
2519079	2519079	-0.466758	0.221852	0.0353853	1963	chr2	FSIP2
3267314	3267314	0.458659	0.218083	0.0354534	1963	chr10	BAG3
3960388	3960388	0.296725	0.141196	0.0355968	1963	chr22	PLA2G6
3840327	3840327	0.951652	0.453001	0.035661	1963	chr19	ZNF808
2418451	2418451	-1.10822	0.52762	0.0356933	1963	chr1	CRYZ
2320411	2320411	0.568172	0.270732	0.0358473	1963	chr1	AGTRAP
2953798	2953798	-0.408611	0.194881	0.0360184	1963	chr6	USP49
3246888	3246888	-0.524206	0.250076	0.0360659	1963	chr10	PRKG1
3771642	3771642	0.565066	0.269581	0.0360741	1963	chr17	CYGB
2888698	2888698	0.544353	0.259706	0.0360791	1963	chr5	LMAN2
3738224	3738224	0.332732	0.158751	0.0360886	1963	chr17	SLC25A10
2819747	2819747	1.09006	0.520326	0.0361755	1963	chr5	POLR3G
3509719	3509719	-0.603319	0.28806	0.0362224	1963	chr13	SPG20
3741352	3741352	-0.600515	0.286811	0.0362809	1963	chr17	OR3A2
2604390	2604390	0.476918	0.227812	0.0363073	1963	chr2	ARL4C
2438482	2438482	0.725405	0.346727	0.0364252	1963	chr1	ISG20L2
3455309	3455309	-0.408215	0.195182	0.0364867	1963	chr12	KRT85
3156541	3156541	0.956691	0.457675	0.0365881	1963	chr8	SLC45A4
3155637	3155637	-0.258714	0.12378	0.036608	1963	chr8	COL22A1
2623441	2623441	0.330576	0.158204	0.0366574	1963	chr3	ACY1
2966078	2966078	-0.508609	0.243411	0.0366626	1963	chr6	FBXL4
2702642	2702642	2.12627	1.01763	0.0366699	1963	chr3	AF257098
2325251	2325251	0.618066	0.295849	0.0366961	1963	chr1	TCEB3
2789266	2789266	-0.421805	0.20202	0.0368034	1963	chr4	LRBA
3928668	3928668	-0.631	0.30224	0.036821	1963	chr21	TIAM1
3532313	3532313	0.478474	0.229241	0.0368693	1963	chr14	SRP54
3417146	3417146	0.546618	0.26189	0.0368697	1963	chr12	CDK2
3440998	3440998	0.897651	0.430104	0.036883	1963	chr12	LOC100128816
3534785	3534785	0.641316	0.307312	0.0369015	1963	chr14	PPIL5
2475209	2475209	-0.682767	0.327272	0.0369569	1963	chr2	PPP1CB
2400247	2400247	-0.257646	0.123505	0.0369689	1963	chr1	KIF17
2595560	2595560	-0.502345	0.240931	0.0370675	1963	chr2	RAPH1
3303227	3303227	-1.2902	0.618924	0.0371072	1963	chr10	CPN1
3293724	3293724	0.458117	0.219895	0.0372198	1963	chr10	C10orf54
3334847	3334847	0.495362	0.237805	0.0372455	1963	chr11	C11orf2
2376922	2376922	0.461784	0.22195	0.0374732	1963	chr1	MAPKAPK2
2813060	2813060	-0.578714	0.27822	0.0375198	1963	chr5	PIK3R1
4020991	4020991	-0.602316	0.289665	0.0375848	1963	chrX	ACTRT1
3717870	3717870	0.682939	0.328476	0.0376068	1963	chr17	TMEM98
2773972	2773972	1.71683	0.826055	0.0376775	1963	chr4	CXCL11
3878076	3878076	0.687595	0.33089	0.0377077	1963	chr20	BANF2
3368940	3368940	0.318998	0.153547	0.0377529	1963	chr11	ABTB2
2842101	2842101	-0.559165	0.269334	0.0378842	1963	chr5	SFXN1
3781980	3781980	-0.595654	0.287003	0.0379472	1963	chr18	TTC39C
3886994	3886994	-0.677505	0.326505	0.0379843	1963	chr20	WFDC10A
2461037	2461037	-0.339685	0.163702	0.037985	1963	chr1	PCNXL2
3774906	3774906	0.699702	0.337229	0.038	1963	chr17	SECTM1
3329649	3329649	0.48099	0.231858	0.0380328	1963	chr11	DDB2
2461935	2461935	0.67649	0.326239	0.0381166	1963	chr1	GNG4
4003017	4003017	-0.509522	0.245724	0.0381205	1963	chrX	PCYT1B
3869954	3869954	0.813719	0.392556	0.038184	1963	chr19	ZNF321
3373946	3373946	0.99144	0.478478	0.038259	1963	chr11	TIMM10
3993487	3993487	-0.351653	0.16982	0.0383832	1963	chrX	MAGEC3
3386038	3386038	1.08332	0.523719	0.0385915	1963	chr11	TRIM49
3551566	3551566	0.407572	0.197242	0.0387953	1963	chr14	EVL
3391255	3391255	0.793646	0.384142	0.0388264	1963	chr11	IL18
3332886	3332886	0.600604	0.290742	0.0388508	1963	chr11	TMEM138
3878429	3878429	0.553317	0.267883	0.0388742	1963	chr20	POLR3F
2356658	2356658	-0.82011	0.397232	0.0389644	1963	chr1	IGF2BP2
3393891	3393891	-0.350513	0.169806	0.0389992	1963	chr11	TREH
2723605	2723605	-0.626124	0.303335	0.0390051	1963	chr4	C4orf19
3557791	3557791	0.538379	0.260854	0.0390265	1963	chr14	FAM158A
3935192	3935192	-0.272266	0.131924	0.0390363	1963	chr21	FTCD
2454378	2454378	-0.43358	0.210134	0.0390792	1963	chr1	SLC30A1
3954596	3954596	0.505353	0.24499	0.0391368	1963	chr22	RTDR1
3380769	3380769	0.761105	0.369101	0.0392026	1963	chr11	KRTAP5-11
3787855	3787855	-0.354831	0.172138	0.0392732	1963	chr18	LIPG
3490073	3490073	-0.324166	0.157322	0.0393478	1963	chr13	FAM124A
3863342	3863342	0.633695	0.307543	0.0393501	1963	chr19	ATP1A3
2996753	2996753	-0.389685	0.189125	0.0393538	1963	chr7	NPSR1
3745525	3745525	0.624712	0.303321	0.0394395	1963	chr17	TMEM220
2697902	2697902	-0.539962	0.26219	0.039453	1963	chr3	NMNAT3
3315380	3315380	-0.964514	0.468601	0.0395629	1963	chr10	SPRNP1
3465274	3465274	-0.379492	0.184394	0.0395857	1963	chr12	DCN
3860999	3860999	-0.556691	0.270532	0.0396131	1963	chr19	ZNF781
3696057	3696057	0.304016	0.147789	0.0396772	1963	chr16	SLC12A4
2378584	2378584	-0.406946	0.197831	0.0396819	1963	chr1	RCOR3
3442427	3442427	0.661729	0.321751	0.03972	1963	chr12	LPCAT3
2465753	2465753	0.486077	0.236426	0.0397888	1963	chr1	OR2C3
3167110	3167110	-0.951325	0.462738	0.039796	1963	chr9	ANXA2P2
3623472	3623472	-0.448634	0.218233	0.0398054	1963	chr15	C15orf33
3704567	3704567	-0.280731	0.136573	0.039827	1963	chr16	CBFA2T3
3620156	3620156	-0.188735	0.0918406	0.0398764	1963	chr15	SPTBN5
3452970	3452970	0.41673	0.202795	0.0398856	1963	chr12	SENP1
2617276	2617276	-0.596029	0.290238	0.0400161	1963	chr3	CTDSPL
3455752	3455752	-0.436817	0.212803	0.0401036	1963	chr12	KRT77
3839818	3839818	0.642811	0.313277	0.0401802	1963	chr19	ZNF175
2478748	2478748	-0.506755	0.247081	0.0402702	1963	chr2	EML4
3738110	3738110	-0.448039	0.218458	0.040275	1963	chr17	CCDC137
2948205	2948205	-0.433518	0.211388	0.0402847	1963	chr6	TRIM31
3837836	3837836	0.486746	0.237377	0.0403139	1963	chr19	CYTH2
3364095	3364095	0.637968	0.311271	0.0404073	1963	chr11	CYP2R1
3573229	3573229	0.665054	0.324812	0.0406088	1963	chr14	ALKBH1
3818842	3818842	-0.377955	0.184622	0.0406396	1963	chr19	ZNF358
3188014	3188014	-0.508226	0.248294	0.0406711	1963	chr9	MORN5
3695648	3695648	-0.305499	0.149265	0.0406892	1963	chr16	ZDHHC1
3096171	3096171	0.642041	0.313731	0.04071	1963	chr8	POLB
3755714	3755714	0.518322	0.253281	0.0407141	1963	chr17	MED1
2991395	2991395	-0.442045	0.216098	0.0407981	1963	chr7	HDAC9
3042063	3042063	-0.614287	0.300305	0.040801	1963	chr7	NPVF
3772719	3772719	0.464085	0.226877	0.0408023	1963	chr17	LGALS3BP
3674960	3674960	0.39414	0.192753	0.0408756	1963	chr16	LUC7L
3529649	3529649	0.358879	0.175553	0.0409257	1963	chr14	RNF31
2776837	2776837	-0.53692	0.262699	0.040967	1963	chr4	SLC10A6
3676669	3676669	0.875978	0.428725	0.0410308	1963	chr16	RNPS1
3556418	3556418	0.452563	0.221521	0.0410543	1963	chr14	METTL3
3634509	3634509	0.619365	0.30329	0.0411363	1963	chr15	CIB2
3672646	3672646	-0.404947	0.198297	0.0411391	1963	chr16	FOXC2
3929721	3929721	0.476004	0.233126	0.0411684	1963	chr21	GART
3745161	3745161	-0.299993	0.146927	0.0411734	1963	chr17	MYH8
3644375	3644375	0.309744	0.151715	0.0411892	1963	chr16	TSC2
3683740	3683740	-0.459534	0.225144	0.0412439	1963	chr16	ACSM1
3870895	3870895	-0.393279	0.19269	0.041252	1963	chr19	CDC42EP5
2337003	2337003	0.450906	0.220938	0.0412635	1963	chr1	MRPL37
3400190	3400190	0.661492	0.32421	0.0413183	1963	chr12	CCDC77
3060332	3060332	-0.841101	0.412241	0.0413192	1963	chr7	STEAP4
2902884	2902884	0.316871	0.155331	0.0413529	1963	chr6	SKIV2L
2711627	2711627	-0.412816	0.202397	0.0413868	1963	chr3	GP5
2672629	2672629	-0.345108	0.169224	0.041414	1963	chr3	KIF9
2459605	2459605	-0.876477	0.429816	0.041431	1963	chr1	HIST3H3
2489035	2489035	0.464915	0.228035	0.0414708	1963	chr2	DGUOK
2867693	2867693	-0.530674	0.260366	0.0415314	1963	chr5	TTC37
3852743	3852743	-0.375773	0.184372	0.0415368	1963	chr19	GIPC1
3667093	3667093	1.02977	0.505328	0.0415667	1963	chr16	PDPR
3229797	3229797	0.371776	0.182448	0.0415785	1963	chr9	QSOX2
3836044	3836044	0.668624	0.32824	0.0416501	1963	chr19	GEMIN7
3723572	3723572	0.675745	0.331766	0.0416688	1963	chr17	MGC57346
2321797	2321797	-0.407827	0.200282	0.041724	1963	chr1	CTRC
3036476	3036476	-0.261383	0.128384	0.041755	1963	chr7	RADIL
3449068	3449068	-1.23747	0.607835	0.0417641	1963	chr12	TMTC1
2569881	2569881	0.923794	0.453804	0.0417839	1963	chr2	AK000026
2505993	2505993	1.29189	0.634784	0.0418341	1963	chr2	POTEKP
2753880	2753880	-0.486842	0.239293	0.0419008	1963	chr4	CDKN2AIP
2769947	2769947	-0.452118	0.222226	0.041901	1963	chr4	CLOCK
3561440	3561440	-0.426094	0.209465	0.0419308	1963	chr14	NKX2-8
2964200	2964200	-0.651516	0.320438	0.0420317	1963	chr6	UBE2J1
4052881	4052881	0.679613	0.334421	0.0421326	1963	chr1	FAM72D
4008915	4008915	-0.95264	0.468823	0.0421555	1963	chrX	XAGE3
3781654	3781654	-1.06179	0.522679	0.0422106	1963	chr18	RIOK3
3438772	3438772	0.656207	0.323071	0.0422394	1963	chr12	EP400NL
2931090	2931090	-0.581272	0.286308	0.0423326	1963	chr6	PPP1R14C
3698055	3698055	0.579029	0.285326	0.0424218	1963	chr16	TXNL4B
2678714	2678714	0.835326	0.411771	0.0424973	1963	chr3	FHIT
3349858	3349858	-0.47344	0.233415	0.042528	1963	chr11	NNMT
3795501	3795501	0.465304	0.229431	0.0425526	1963	chr18	ADNP2
3955875	3955875	0.531067	0.261912	0.0425959	1963	chr22	TFIP11
2585129	2585129	0.670437	0.330683	0.0426183	1963	chr2	GALNT3
2617752	2617752	-0.389824	0.192303	0.0426486	1963	chr3	ACVR2B
2697721	2697721	-1.38314	0.682483	0.0427001	1963	chr3	PRR23C
2779543	2779543	0.465555	0.229738	0.0427178	1963	chr4	EMCN
2359329	2359329	-0.5345	0.263766	0.0427216	1963	chr1	LCE3B
3330149	3330149	0.845713	0.417356	0.0427277	1963	chr11	OR4C3
3707352	3707352	0.452986	0.223583	0.0427615	1963	chr17	RNF167
3944902	3944902	0.444851	0.219585	0.0427776	1963	chr22	NOL12
2489411	2489411	0.454919	0.224688	0.0429015	1963	chr2	HTRA2
2645690	2645690	0.467535	0.230963	0.0429411	1963	chr3	RNF7
3634656	3634656	0.343446	0.169673	0.0429532	1963	chr15	CHRNA3
3151970	3151970	0.742091	0.366626	0.0429591	1963	chr8	MTSS1
2765590	2765590	0.486601	0.240465	0.043013	1963	chr4	ARAP2
2317472	2317472	-0.289298	0.142972	0.0430253	1963	chr1	CCDC27
3360529	3360529	-1.0127	0.5005	0.043034	1963	chr11	OR51I1
3374856	3374856	0.547567	0.270661	0.0430655	1963	chr11	MRPL16
3918429	3918429	-0.393262	0.194392	0.0430695	1963	chr21	OLIG1
3189422	3189422	0.51456	0.254362	0.0430789	1963	chr9	FAM125B
3642946	3642946	-0.23661	0.116992	0.0431308	1963	chr16	SOLH
3764002	3764002	0.761135	0.376389	0.0431555	1963	chr17	MRPS23
3628832	3628832	0.596504	0.295139	0.0432701	1963	chr15	DAPK2
3226493	3226493	0.433475	0.214477	0.0432715	1963	chr9	TRUB2
3809671	3809671	-0.479785	0.237426	0.0433033	1963	chr18	NARS
3514736	3514736	-0.271774	0.134493	0.043308	1963	chr13	ATP7B
3337067	3337067	0.404627	0.200251	0.0433213	1963	chr11	RPS6KB2
2859734	2859734	-0.786559	0.389296	0.043335	1963	chr5	TRIM23
2703462	2703462	-0.854756	0.423107	0.0433638	1963	chr3	C3orf57
3443891	3443891	0.760246	0.376327	0.0433656	1963	chr12	CLEC2B
3375545	3375545	0.530263	0.26261	0.0434663	1963	chr11	FADS1
3506738	3506738	-0.801488	0.396956	0.0434786	1963	chr13	USP12
3329537	3329537	0.371866	0.184192	0.043497	1963	chr11	C11orf49
3091000	3091000	-0.547989	0.271458	0.0435202	1963	chr8	BNIP3L
2451155	2451155	0.35383	0.175306	0.0435541	1963	chr1	PTPN7
3484641	3484641	0.451808	0.223944	0.0436432	1963	chr13	BRCA2
2436283	2436283	0.371506	0.184151	0.0436536	1963	chr1	DENND4B
3558745	3558745	-0.36425	0.180578	0.043682	1963	chr14	NOVA1
2511820	2511820	-0.598669	0.296865	0.0437334	1963	chr2	PKP4
3720020	3720020	1.02451	0.508123	0.0437724	1963	chr17	AY358253
2832439	2832439	0.676041	0.335302	0.0437773	1963	chr5	PCDHB12
3405032	3405032	0.615694	0.305375	0.0437801	1963	chr12	ETV6
3142362	3142362	0.617927	0.306628	0.0438805	1963	chr8	PMP2
3447348	3447348	-0.439615	0.218163	0.0438963	1963	chr12	SOX5
2930243	2930243	-0.404686	0.200918	0.0439898	1963	chr6	SASH1
2831124	2831124	-0.463683	0.230224	0.0440035	1963	chr5	MATR3
3332729	3332729	0.531468	0.26398	0.044084	1963	chr11	CD5
3292169	3292169	0.319994	0.158967	0.0441198	1963	chr10	CTNNA3
3891447	3891447	-0.320482	0.159223	0.0441373	1963	chr20	EDN3
3929237	3929237	-0.333903	0.165948	0.0442098	1963	chr21	TCP10L
3335517	3335517	0.44727	0.222309	0.0442273	1963	chr11	KAT5
3880084	3880084	-0.678613	0.337338	0.0442547	1963	chr20	SSTR4
2502300	2502300	-0.607779	0.302136	0.0442612	1963	chr2	DDX18
3514290	3514290	-0.444914	0.221177	0.0442647	1963	chr13	DLEU7
3913420	3913420	0.487723	0.242462	0.0442683	1963	chr20	SLCO4A1
3734453	3734453	0.384179	0.19101	0.044293	1963	chr17	SLC9A3R1
3626555	3626555	-0.436937	0.217257	0.044309	1963	chr15	ADAM10
3066297	3066297	-0.453882	0.22571	0.0443355	1963	chr7	SRPK2
3335465	3335465	0.336548	0.167394	0.044377	1963	chr11	SIPA1
3991889	3991889	1.66498	0.828223	0.0443991	1963	chrX	FAM127A
2635349	2635349	-0.727954	0.362235	0.0444715	1963	chr3	TRAT1
3108901	3108901	-0.360333	0.179363	0.0445419	1963	chr8	VPS13B
3954866	3954866	0.569426	0.283458	0.0445527	1963	chr22	ZNF70
3995331	3995331	-1.31062	0.652488	0.0445744	1963	chrX	CSAG1
3053691	3053691	0.522636	0.260196	0.0445773	1963	chr7	GUSB
2551327	2551327	0.4786	0.238306	0.044607	1963	chr2	SRBD1
3725602	3725602	0.39462	0.196491	0.044607	1963	chr17	ABI3
3226160	3226160	0.439461	0.218884	0.0446717	1963	chr9	ST6GALNAC6
3168841	3168841	0.506576	0.252341	0.0446954	1963	chr9	GRHPR
3040175	3040175	0.7923	0.394673	0.044698	1963	chr7	PRPS1L1
3656829	3656829	0.413976	0.206256	0.0447394	1963	chr16	BCKDK
2869880	2869880	0.741889	0.36964	0.0447436	1963	chr5	EFNA5
3821805	3821805	0.357321	0.178038	0.0447502	1963	chr19	WDR83
3375935	3375935	0.946404	0.471676	0.0448062	1963	chr11	B3GAT3
2989112	2989112	0.455001	0.226867	0.0449005	1963	chr7	ZDHHC4
3723348	3723348	0.421316	0.210127	0.0449578	1963	chr17	HEXIM1
3986291	3986291	-0.36098	0.180061	0.0449887	1963	chrX	TBC1D8B
3340066	3340066	0.615224	0.306921	0.045016	1963	chr11	PAAF1
2945645	2945645	-0.727382	0.36293	0.0450492	1963	chr6	TDP2
3527662	3527662	1.16547	0.581664	0.045105	1963	chr14	RNASE6
3899404	3899404	-0.442205	0.220722	0.0451294	1963	chr20	OVOL2
2628482	2628482	-1.00095	0.499618	0.0451312	1963	chr3	FAM19A1
3619326	3619326	0.5107	0.254968	0.0451776	1963	chr15	PLCB2
2796066	2796066	1.55353	0.776015	0.0452918	1963	chr4	RWDD4
2671787	2671787	-0.380584	0.190124	0.0453097	1963	chr3	TMEM158
3035135	3035135	0.589877	0.294716	0.0453374	1963	chr7	ZFAND2A
3638819	3638819	0.673987	0.336763	0.0453524	1963	chr15	CIB1
3506093	3506093	-0.399209	0.199512	0.0454005	1963	chr13	FAM123A
3996227	3996227	0.893818	0.446731	0.0454146	1963	chrX	TKTL1
3325820	3325820	-0.414017	0.20694	0.0454289	1963	chr11	DEPDC7
3857811	3857811	0.536004	0.267981	0.0454836	1963	chr19	C19orf12
3665501	3665501	-0.422486	0.211227	0.0454836	1963	chr16	HSD11B2
3734399	3734399	0.527915	0.263971	0.0455115	1963	chr17	C17orf77
3721619	3721619	-0.641634	0.320892	0.0455509	1963	chr17	HSPB9
2413685	2413685	1.16241	0.581647	0.0456649	1963	chr1	SSBP3
2927993	2927993	-0.41395	0.207154	0.0456872	1963	chr6	HECA
2609824	2609824	-0.301584	0.150923	0.045688	1963	chr3	CPNE9
3934652	3934652	-0.476322	0.238376	0.0456953	1963	chr21	UBE2G2
3518455	3518455	-0.442579	0.221505	0.045711	1963	chr13	FBXL3
3672221	3672221	0.4652	0.23283	0.0457143	1963	chr16	TMEM148
3328600	3328600	-0.584572	0.292712	0.0458155	1963	chr11	TSPAN18
3830961	3830961	-0.310734	0.155619	0.0458504	1963	chr19	APLP1
3375735	3375735	-0.531562	0.266269	0.0458977	1963	chr11	AHNAK
3827427	3827427	-0.745401	0.373526	0.0459795	1963	chr19	ZNF254
3153298	3153298	0.432924	0.217006	0.046045	1963	chr8	GSDMC
2600037	2600037	0.559106	0.280337	0.0461076	1963	chr2	GLB1L
3225058	3225058	-0.372882	0.187122	0.0462916	1963	chr9	NR5A1
3887452	3887452	-0.347644	0.174458	0.0462933	1963	chr20	SLC2A10
2870397	2870397	-0.509872	0.25592	0.0463372	1963	chr5	PJA2
2315554	2315554	-0.320237	0.16074	0.0463415	1963	chr1	TTLL10
3461341	3461341	0.67252	0.337674	0.0464124	1963	chr12	CPM
2985332	2985332	-0.496376	0.24927	0.0464455	1963	chr6	HGC6.3
3210737	3210737	-0.460669	0.23138	0.0464852	1963	chr9	GNA14
3072703	3072703	-0.335469	0.168521	0.0465171	1963	chr7	KLF14
3867965	3867965	0.478641	0.240509	0.0465781	1963	chr19	RRAS
3883382	3883382	0.515906	0.259273	0.0466106	1963	chr20	ERGIC3
3416895	3416895	0.494705	0.248621	0.0466134	1963	chr12	METTL7B
3873142	3873142	-0.360329	0.181122	0.0466539	1963	chr20	SOX12
3946495	3946495	0.552174	0.277726	0.0467902	1963	chr22	MCHR1
2778980	2778980	-1.26971	0.638692	0.0468125	1963	chr4	EIF4E
3385042	3385042	0.58325	0.2934	0.0468225	1963	chr11	SYTL2
2692060	2692060	1.14414	0.575628	0.0468516	1963	chr3	PARP9
2438411	2438411	-0.286765	0.144283	0.0468645	1963	chr1	NES
3381843	3381843	-0.389349	0.195904	0.0468731	1963	chr11	UCP3
3758078	3758078	0.568095	0.285931	0.0469421	1963	chr17	EZH1
2816298	2816298	-0.725041	0.36501	0.0469933	1963	chr5	IQGAP2
3744680	3744680	0.348226	0.175329	0.0470186	1963	chr17	PIK3R5
3812074	3812074	-0.599324	0.301785	0.0470409	1963	chr18	DSEL
3424030	3424030	-0.416169	0.20957	0.047053	1963	chr12	C12orf64
2324061	2324061	-0.35376	0.178208	0.0471341	1963	chr1	FAM43B
3756046	3756046	-0.341284	0.171964	0.0471859	1963	chr17	NR1D1
3252577	3252577	0.782373	0.394233	0.0471951	1963	chr10	VDAC2
4006504	4006504	-0.587593	0.296097	0.0472042	1963	chrX	CXorf36
3365559	3365559	-0.332073	0.167363	0.0472395	1963	chr11	IGSF22
3443183	3443183	0.888818	0.448036	0.0472773	1963	chr12	CLEC4E
2739308	2739308	-0.601346	0.303164	0.0473043	1963	chr4	EGF
2462511	2462511	-0.792388	0.399481	0.0473068	1963	chr1	HEATR1
3381965	3381965	0.620209	0.31273	0.0473438	1963	chr11	KCNE3
2916502	2916502	-0.339733	0.171377	0.0474381	1963	chr6	SPACA1
3886842	3886842	0.479838	0.242069	0.0474529	1963	chr20	SYS1
2372812	2372812	-0.70705	0.356706	0.0474611	1963	chr1	RGS13
3381817	3381817	0.636352	0.321059	0.047475	1963	chr11	UCP2
3863723	3863723	1.46057	0.736911	0.0474767	1963	chr19	CEACAM8
3300242	3300242	0.395299	0.199451	0.0474867	1963	chr10	CPEB3
3441215	3441215	0.575633	0.290541	0.0475643	1963	chr12	C12orf4
3855660	3855660	0.34596	0.174628	0.0475772	1963	chr19	SUGP1
2544353	2544353	-0.863946	0.436137	0.047602	1963	chr2	LOC100507630
2949256	2949256	0.338795	0.171049	0.0476257	1963	chr6	BAT5
3724931	3724931	0.473726	0.239202	0.0476542	1963	chr17	SP2
2429277	2429277	-0.514058	0.259578	0.0476632	1963	chr1	CSDE1
3886294	3886294	-0.301309	0.15218	0.0477084	1963	chr20	TOX2
2463864	2463864	-0.821357	0.414882	0.0477329	1963	chr1	CEP170
3335029	3335029	0.561118	0.283563	0.0478376	1963	chr11	POLA2
3977083	3977083	0.231749	0.117124	0.0478527	1963	chrX	CCDC22
3100166	3100166	-0.514596	0.260079	0.0478593	1963	chr8	RAB2A
2342576	2342576	-0.563981	0.285165	0.0479586	1963	chr1	ACADM
3229837	3229837	-0.262866	0.132918	0.0479676	1963	chr9	CARD9
3614305	3614305	0.339174	0.171548	0.0480264	1963	chr15	ATP10A
3644541	3644541	0.259973	0.131504	0.0480512	1963	chr16	TRAF7
3988365	3988365	0.417755	0.211336	0.0480716	1963	chrX	WDR44
4041923	4041923	0.487375	0.246619	0.0481289	1963	chr1	CCNL2
3726992	3726992	0.504854	0.255512	0.0481712	1963	chr17	UTP18
3017068	3017068	1.04544	0.529219	0.0482179	1963	chr7	NFE4
2958325	2958325	-0.402811	0.203999	0.0483163	1963	chr6	DST
2685776	2685776	-0.396588	0.200849	0.048318	1963	chr3	MINA
3204202	3204202	0.497942	0.252209	0.0483454	1963	chr9	DCTN3
2969406	2969406	-0.498837	0.252708	0.0483852	1963	chr6	SLC22A16
3576014	3576014	0.422153	0.213881	0.0484073	1963	chr14	C14orf102
3542847	3542847	0.681514	0.345406	0.0484864	1963	chr14	SIPA1L1
3695786	3695786	0.33457	0.169576	0.0484978	1963	chr16	ACD
3703164	3703164	0.566856	0.287352	0.0485311	1963	chr16	COX4NB
3853108	3853108	-0.199632	0.101224	0.048588	1963	chr19	NOTCH3
3673666	3673666	0.459641	0.233122	0.0486468	1963	chr16	FLJ40448
3674146	3674146	-0.496013	0.251653	0.0487214	1963	chr16	RPL13
3251619	3251619	0.498706	0.253028	0.0487291	1963	chr10	NUDT13
3291435	3291435	-0.729505	0.370138	0.0487354	1963	chr10	RTKN2
3864375	3864375	-0.362687	0.184065	0.0487889	1963	chr19	LYPD3
2907568	2907568	0.429496	0.21801	0.0488293	1963	chr6	KLHDC3
3845315	3845315	-0.295655	0.150075	0.0488337	1963	chr19	MBD3
2786322	2786322	-0.683512	0.346967	0.048843	1963	chr4	SLC7A11
2603544	2603544	0.397101	0.201683	0.0489598	1963	chr2	NMUR1
3975987	3975987	0.320719	0.162915	0.0489962	1963	chrX	RBM10
4026119	4026119	-0.486069	0.246957	0.0490408	1963	chrX	MAGEA10
3427098	3427098	-0.497239	0.252822	0.0492113	1963	chr12	ELK3
3272205	3272205	-0.432835	0.22009	0.0492265	1963	chr10	INPP5A
3913821	3913821	-0.247037	0.125622	0.0492387	1963	chr20	KCNQ2
3866135	3866135	0.428586	0.217967	0.0492646	1963	chr19	PRKD2
3288518	3288518	-0.474166	0.241186	0.0493015	1963	chr10	C10orf72
2471316	2471316	-0.675659	0.343916	0.04946	1963	chr2	GEN1
3638546	3638546	-0.310235	0.15794	0.0494993	1963	chr15	PLIN1
3706113	3706113	-0.355235	0.180866	0.0495218	1963	chr17	HIC1
2405364	2405364	0.761539	0.387761	0.049537	1963	chr1	AK2
3258477	3258477	-0.24828	0.126425	0.0495466	1963	chr10	PLCE1
2923928	2923928	-0.660804	0.336589	0.0496186	1963	chr6	FABP7
3698256	3698256	-0.27698	0.141088	0.0496262	1963	chr16	ZFHX3
3142217	3142217	-0.652823	0.332579	0.0496569	1963	chr8	PAG1
2908154	2908154	0.612764	0.31225	0.0497139	1963	chr6	RSPH9
3136888	3136888	0.711863	0.362874	0.0497932	1963	chr8	TOX
3854693	3854693	0.32255	0.164457	0.0498427	1963	chr19	IL12RB1
3954691	3954691	-0.587376	0.299498	0.049856	1963	chr22	ZDHHC8P1
2794584	2794584	-0.717443	0.36583	0.0498626	1963	chr4	GPM6A
3302572	3302572	-0.298966	0.152528	0.0499872	1963	chr10	CRTAC1
2425118	2425118	0.570578	0.291178	0.0500483	1963	chr1	SASS6
2622006	2622006	0.519938	0.265422	0.0501228	1963	chr3	KLHDC8B
3457696	3457696	0.444538	0.226934	0.0501262	1963	chr12	PAN2
3937755	3937755	0.527352	0.269293	0.050197	1963	chr22	SNAP29
3757745	3757745	0.430499	0.219852	0.0502146	1963	chr17	GHDC
3343059	3343059	0.441354	0.225507	0.0503287	1963	chr11	CCDC83
3345774	3345774	-0.56637	0.289441	0.0503747	1963	chr11	JRKL
3893760	3893760	0.424984	0.217202	0.0503913	1963	chr20	TPD52L2
2489322	2489322	0.406048	0.207546	0.050415	1963	chr2	TTC31
3688539	3688539	-0.564484	0.288709	0.0505595	1963	chr16	VN1R3
2641341	2641341	0.432868	0.221449	0.0506173	1963	chr3	ACAD9
2809245	2809245	-0.423213	0.216511	0.0506193	1963	chr5	ITGA2
2368492	2368492	-0.597712	0.305794	0.0506275	1963	chr1	RPS29
2490299	2490299	-0.995357	0.509525	0.0507607	1963	chr2	REG3G
2417500	2417500	-0.401083	0.205318	0.0507634	1963	chr1	RPE65
3231010	3231010	-0.259348	0.132823	0.0508688	1963	chr9	PNPLA7
2710474	2710474	-0.341155	0.174757	0.0509178	1963	chr3	LEPREL1
2762334	2762334	0.611056	0.313056	0.0509495	1963	chr4	QDPR
2913564	2913564	0.654534	0.335453	0.0510338	1963	chr6	DDX43
2408499	2408499	-0.366123	0.187699	0.0511068	1963	chr1	SCMH1
3764471	3764471	0.419417	0.215036	0.0511228	1963	chr17	MTMR4
3329404	3329404	0.394024	0.202029	0.0511361	1963	chr11	ATG13
3738901	3738901	0.444417	0.227902	0.0511719	1963	chr17	NARF
3150289	3150289	-1.10911	0.568956	0.0512514	1963	chr8	SAMD12
3396589	3396589	-0.786182	0.403314	0.0512587	1963	chr11	AK055281
3094334	3094334	-0.224559	0.115248	0.0513571	1963	chr8	GPR124
3039830	3039830	0.462591	0.237489	0.0514335	1963	chr7	AGR3
2516879	2516879	-0.396117	0.203368	0.0514406	1963	chr2	HOXD8
3334659	3334659	-0.286155	0.146918	0.0514489	1963	chr11	SLC22A12
3793760	3793760	0.589536	0.302717	0.0514771	1963	chr18	CNDP2
2584207	2584207	0.951257	0.48858	0.0515365	1963	chr2	IFIH1
3529113	3529113	-0.537279	0.276091	0.051652	1963	chr14	CMTM5
3654227	3654227	0.317722	0.163273	0.0516598	1963	chr16	IL21R
3012064	3012064	-0.643376	0.330648	0.0516782	1963	chr7	CDK14
3428671	3428671	-0.915112	0.470354	0.0517052	1963	chr12	CHPT1
3272566	3272566	-0.201406	0.103541	0.0517524	1963	chr10	KNDC1
3075531	3075531	-0.557288	0.286505	0.0517595	1963	chr7	ZC3HAV1L
2894790	2894790	0.856315	0.440239	0.0517615	1963	chr6	SYCP2L
3983105	3983105	0.71172	0.365945	0.0517893	1963	chrX	APOOL
2370991	2370991	-0.457744	0.235453	0.051883	1963	chr1	DHX9
3322646	3322646	-0.764907	0.393453	0.051885	1963	chr11	MRGPRX4
3548929	3548929	0.402743	0.207278	0.0520147	1963	chr14	RIN3
2915268	2915268	-0.426258	0.219411	0.052048	1963	chr6	DOPEY1
3766533	3766533	-0.518357	0.266906	0.0521251	1963	chr17	CD79B
2639552	2639552	-0.279542	0.143957	0.0521567	1963	chr3	KALRN
3655172	3655172	0.300752	0.154993	0.0523284	1963	chr16	SPNS1
2931391	2931391	-0.283753	0.146259	0.0523703	1963	chr6	MTHFD1L
3924518	3924518	0.514401	0.265218	0.0524358	1963	chr21	MCM3AP-AS
2390976	2390976	0.453101	0.233619	0.0524425	1963	chr1	NCRNA00115
3474228	3474228	0.511743	0.263913	0.0524942	1963	chr12	RAB35
4010183	4010183	-0.491743	0.253603	0.0524978	1963	chrX	SPIN3
3956714	3956714	-0.301228	0.155394	0.0525651	1963	chr22	RHBDD3
3995071	3995071	0.632949	0.326528	0.0525719	1963	chrX	PRRG3
3845553	3845553	-0.414971	0.214104	0.0526021	1963	chr19	KLF16
3381063	3381063	0.356078	0.183734	0.0526219	1963	chr11	CLPB
3353441	3353441	-0.431945	0.222896	0.052638	1963	chr11	C11orf63
2357845	2357845	1.33444	0.68869	0.0526659	1963	chr1	FCGR1A
2361241	2361241	0.625304	0.322765	0.0527041	1963	chr1	ROBLD3
2614142	2614142	-0.549677	0.283756	0.0527276	1963	chr3	NR1D2
2575054	2575054	-0.380171	0.196256	0.0527306	1963	chr2	WDR33
3397003	3397003	-0.257161	0.132767	0.0527538	1963	chr11	KIRREL3
3314630	3314630	-0.315189	0.162785	0.0528389	1963	chr10	C10orf92
3140258	3140258	0.334651	0.172846	0.052853	1963	chr8	TRPA1
3437780	3437780	-0.387926	0.20049	0.0530039	1963	chr12	FZD10
3183238	3183238	0.7961	0.411462	0.0530138	1963	chr9	FSD1L
3666601	3666601	0.494083	0.255371	0.0530196	1963	chr16	SNTB2
3228621	3228621	0.494642	0.255756	0.0531085	1963	chr9	SURF6
3844238	3844238	0.300933	0.155601	0.0531117	1963	chr19	TRIM28
3569339	3569339	1.29173	0.668002	0.0531481	1963	chr14	PIGH
3543935	3543935	0.369762	0.191221	0.0531514	1963	chr14	COQ6
3238466	3238466	0.670841	0.346936	0.05316	1963	chr10	COMMD3
3373520	3373520	-0.66565	0.344325	0.0532113	1963	chr11	OR9G4
3989089	3989089	0.47819	0.247417	0.0532692	1963	chrX	ZBTB33
2790823	2790823	-0.476164	0.246398	0.0532975	1963	chr4	MAP9
2514304	2514304	0.829978	0.429606	0.0533656	1963	chr2	DHRS9
3330943	3330943	0.746273	0.386324	0.053393	1963	chr11	OR8K1
3403754	3403754	1.51771	0.785706	0.0534018	1963	chr12	CLEC6A
2601648	2601648	-0.680125	0.352126	0.0534231	1963	chr2	DOCK10
3182903	3182903	-0.768217	0.397901	0.0535233	1963	chr9	OR13C8
3944404	3944404	0.79748	0.413365	0.0537013	1963	chr22	APOL1
3887165	3887165	0.347565	0.180199	0.0537579	1963	chr20	PCIF1
3086181	3086181	-0.344325	0.178521	0.0537594	1963	chr8	NEIL2
2558876	2558876	-0.411406	0.213388	0.0538586	1963	chr2	CD207
2507380	2507380	0.385462	0.199964	0.0538981	1963	chr2	R3HDM1
2925590	2925590	-0.684305	0.355005	0.0539056	1963	chr6	TMEM200A
2348896	2348896	-0.45865	0.238062	0.0540302	1963	chr1	CDC14A
3229478	3229478	-0.466245	0.242011	0.0540363	1963	chr9	GLT6D1
3938244	3938244	0.36229	0.188114	0.0541166	1963	chr22	PPIL2
3995088	3995088	-0.432924	0.224867	0.0541988	1963	chrX	FATE1
3674659	3674659	0.455796	0.236866	0.0543195	1963	chr16	GAS8
2587961	2587961	-0.739866	0.384552	0.0543585	1963	chr2	CHN1
3861832	3861832	-0.357738	0.185956	0.054383	1963	chr19	FBXO27
2788926	2788926	-0.457648	0.237905	0.0543973	1963	chr4	NR3C2
3458700	3458700	-0.319763	0.166229	0.0544006	1963	chr12	B4GALNT1
3068476	3068476	-0.59484	0.309262	0.0544275	1963	chr7	TMEM168
3549477	3549477	-0.404567	0.210385	0.0544819	1963	chr14	C14orf48
3179551	3179551	0.406101	0.211194	0.0544947	1963	chr9	FGD3
3064574	3064574	0.356228	0.185259	0.0544975	1963	chr7	CLDN15
2949118	2949118	-0.436627	0.227096	0.0545233	1963	chr6	LTB
3203996	3203996	0.323238	0.168154	0.0545704	1963	chr9	C9orf24
3735478	3735478	-0.359242	0.186885	0.0545723	1963	chr17	SPHK1
3986346	3986346	-0.419406	0.21826	0.0546569	1963	chrX	CLDN2
3643938	3643938	0.475484	0.247576	0.0547877	1963	chr16	TMEM204
3417345	3417345	1.3625	0.709477	0.0548044	1963	chr12	RPL41
2828796	2828796	0.799855	0.416821	0.0549918	1963	chr5	LEAP2
3771773	3771773	0.510067	0.265829	0.0550126	1963	chr17	JMJD6
3234140	3234140	0.587613	0.306332	0.0550831	1963	chr10	ATP5C1
3747638	3747638	-0.390585	0.203651	0.0551223	1963	chr17	PLD6
2946383	2946383	0.908978	0.473962	0.0551328	1963	chr6	HIST1H4H
2989537	2989537	0.44537	0.232245	0.0551521	1963	chr7	GLCCI1
2419432	2419432	-0.366202	0.191014	0.0552187	1963	chr1	ELTD1
2945598	2945598	-0.445278	0.23231	0.0552706	1963	chr6	KIAA0319
3308489	3308489	-0.946466	0.493835	0.0552933	1963	chr10	KIAA1598
2362591	2362591	0.809553	0.422435	0.0553144	1963	chr1	OR10J1
3834465	3834465	-0.637633	0.332819	0.0553833	1963	chr19	RPS19
3344897	3344897	0.487841	0.254669	0.0554178	1963	chr11	MED17
2355615	2355615	-0.560944	0.29285	0.0554332	1963	chr1	SEC22B
3528759	3528759	0.41592	0.217142	0.0554376	1963	chr14	ABHD4
2525182	2525182	-0.471741	0.24632	0.0554723	1963	chr2	CCNYL1
3962469	3962469	-0.567222	0.296232	0.0555197	1963	chr22	RRP7B
2786657	2786657	-0.575453	0.300534	0.0555218	1963	chr4	SETD7
2723710	2723710	-0.491199	0.256647	0.0556317	1963	chr4	PGM2
3645901	3645901	0.385386	0.201444	0.0557332	1963	chr16	NAT15
3858659	3858659	-0.713508	0.373095	0.0558244	1963	chr19	ANKRD27
3414885	3414885	0.441861	0.231059	0.0558342	1963	chr12	SLC4A8
3498589	3498589	-0.580946	0.303819	0.0558578	1963	chr13	CLYBL
3251926	3251926	0.398212	0.20837	0.055994	1963	chr10	KIAA0913
2931569	2931569	-0.46233	0.241958	0.0560319	1963	chr6	AKAP12
3380142	3380142	-0.368268	0.192781	0.0560956	1963	chr11	FGF4
3665029	3665029	-0.328411	0.171935	0.0561218	1963	chr16	CES3
2525272	2525272	-0.35306	0.184863	0.0561532	1963	chr2	PIKFYVE
3119213	3119213	0.475056	0.248741	0.0561536	1963	chr8	LY6K
2434319	2434319	-0.74101	0.388048	0.0561869	1963	chr1	ANP32E
2376168	2376168	-0.227332	0.119048	0.056187	1963	chr1	NFASC
2700585	2700585	-0.755504	0.395689	0.0562188	1963	chr3	PFN2
3485740	3485740	-0.518424	0.27176	0.0564359	1963	chr13	C13orf36
2939069	2939069	0.507889	0.266266	0.0564628	1963	chr6	SERPINB6
3526495	3526495	-0.281233	0.147613	0.0567534	1963	chr13	DKFZp451A211
3988165	3988165	0.401373	0.21074	0.0568339	1963	chrX	SLC6A14
3200982	3200982	0.622462	0.326857	0.0568599	1963	chr9	MLLT3
3167731	3167731	-0.290584	0.152593	0.0568699	1963	chr9	UNC13B
3168102	3168102	0.43827	0.230175	0.0569006	1963	chr9	CREB3
3932917	3932917	-0.563859	0.296137	0.0569036	1963	chr21	PLAC4
3227482	3227482	-0.325471	0.170956	0.0569326	1963	chr9	FIBCD1
3759137	3759137	-0.597674	0.313998	0.056984	1963	chr17	ITGA2B
3881251	3881251	-1.2907	0.678721	0.0572141	1963	chr20	DEFB123
2832081	2832081	-0.908411	0.477766	0.0572533	1963	chr5	ZMAT2
2994193	2994193	-0.376036	0.197772	0.0572555	1963	chr7	EVX1
2871801	2871801	-0.403242	0.212115	0.057295	1963	chr5	FEM1C
3577612	3577612	0.542689	0.285577	0.057391	1963	chr14	SERPINA1
3057520	3057520	0.408458	0.214956	0.0574075	1963	chr7	TMEM120A
3641597	3641597	-0.623342	0.328067	0.0574271	1963	chr15	C15orf51
3722384	3722384	0.566068	0.297977	0.0574724	1963	chr17	NBR2
3140213	3140213	0.54626	0.287561	0.0574813	1963	chr8	MSC
3589290	3589290	0.579519	0.305138	0.0575377	1963	chr15	C15orf53
3361072	3361072	-0.25359	0.133598	0.0576749	1963	chr11	DCHS1
3405396	3405396	-0.554596	0.292214	0.0577079	1963	chr12	CREBL2
3250806	3250806	-0.240088	0.126517	0.0577396	1963	chr10	ADAMTS14
3723671	3723671	0.412699	0.217479	0.0577426	1963	chr17	IMP5
2621827	2621827	0.484048	0.255179	0.0578421	1963	chr3	ARIH2
3878220	3878220	0.545414	0.287589	0.0578934	1963	chr20	C20orf72
3960246	3960246	-0.298887	0.157681	0.0580243	1963	chr22	ANKRD54
4047185	4047185	1.32083	0.696914	0.0580592	1963	chr3	CCRL2
3271864	3271864	-0.294368	0.15532	0.0580612	1963	chr10	JAKMIP3
2319252	2319252	0.365426	0.192833	0.0580872	1963	chr1	SPSB1
2512601	2512601	-0.693441	0.365927	0.0580888	1963	chr2	TANK
3963115	3963115	-0.376405	0.198662	0.0581327	1963	chr22	SULT4A1
3959905	3959905	-0.467238	0.246734	0.0582656	1963	chr22	C22orf33
3662387	3662387	0.446719	0.236015	0.0583897	1963	chr16	HERPUD1
3767465	3767465	-0.378137	0.199791	0.0584023	1963	chr17	AXIN2
3269328	3269328	-0.808742	0.427309	0.0584057	1963	chr10	ZRANB1
2390135	2390135	0.633439	0.334818	0.0585058	1963	chr1	OR2G2
3070183	3070183	0.507036	0.268015	0.0585151	1963	chr7	AASS
2371065	2371065	-0.441482	0.233419	0.058575	1963	chr1	LAMC1
4011637	4011637	0.649472	0.343392	0.0585786	1963	chrX	PDZD11
3859761	3859761	-0.314658	0.166371	0.0585833	1963	chr19	DMKN
3876142	3876142	-0.567731	0.300351	0.0587278	1963	chr20	ANKRD5
2940202	2940202	-1.16927	0.618632	0.0587466	1963	chr6	F13A1
2777639	2777639	-0.507915	0.268767	0.0587851	1963	chr4	GPRIN3
3220846	3220846	0.468044	0.247672	0.0587888	1963	chr9	SUSD1
3770488	3770488	-0.405001	0.21432	0.058797	1963	chr17	FADS6
3141589	3141589	-0.601023	0.318082	0.0588217	1963	chr8	IL7
2816506	2816506	-0.702698	0.371945	0.0588581	1963	chr5	S100Z
3393200	3393200	0.413131	0.218711	0.0589002	1963	chr11	PCSK7
3954989	3954989	0.769623	0.407458	0.0589134	1963	chr22	DDT
3606981	3606981	-0.720833	0.381728	0.0589802	1963	chr15	NCRNA00052
2331505	2331505	-0.897839	0.475559	0.0590304	1963	chr1	MACF1
2454661	2454661	0.4069	0.215527	0.0590351	1963	chr1	TMEM206
3359255	3359255	0.782617	0.414545	0.05904	1963	chr11	AF370378
2845263	2845263	-0.440673	0.233455	0.0590784	1963	chr5	FLJ44896
2676854	2676854	-0.408192	0.216274	0.0591095	1963	chr3	CHDH
3882214	3882214	-0.392985	0.208228	0.0591223	1963	chr20	BPIL3
2415295	2415295	-0.413458	0.2191	0.05915	1963	chr1	C1orf87
3747907	3747907	-0.539691	0.286059	0.0592087	1963	chr17	AK026675
3830649	3830649	0.56894	0.301731	0.0593504	1963	chr19	COX6B1
2463425	2463425	0.510957	0.271066	0.0594311	1963	chr1	FH
2467691	2467691	0.355856	0.188872	0.0595495	1963	chr2	TTC15
2442980	2442980	0.927379	0.49225	0.0595706	1963	chr1	ANKRD36BP1
2436826	2436826	-0.302169	0.160396	0.0595796	1963	chr1	KCNN3
3645656	3645656	-0.299862	0.159265	0.0597298	1963	chr16	ZNF205
2691973	2691973	-0.608316	0.323164	0.059785	1963	chr3	WDR5B
3402039	3402039	0.567189	0.301367	0.0598289	1963	chr12	KCNA5
3429857	3429857	0.835532	0.444058	0.0598925	1963	chr12	C12orf75
3846065	3846065	-0.664264	0.353063	0.0599132	1963	chr19	ZNF77
2978026	2978026	-0.575315	0.305829	0.0599489	1963	chr6	FBXO30
2316558	2316558	0.433228	0.230341	0.0599973	1963	chr1	RER1
3736162	3736162	0.325732	0.1732	0.060016	1963	chr17	TMC8
3602299	3602299	0.53748	0.285817	0.0600392	1963	chr15	NEIL1
3913712	3913712	0.402009	0.21385	0.0601265	1963	chr20	YTHDF1
3334884	3334884	0.285262	0.151751	0.0601352	1963	chr11	TM7SF2
2618940	2618940	-0.394413	0.209837	0.060161	1963	chr3	CTNNB1
2542651	2542651	-0.448385	0.238556	0.0601652	1963	chr2	WDR35
3684548	3684548	0.840528	0.447388	0.0602789	1963	chr16	RRN3P1
3462949	3462949	-0.741226	0.394771	0.0604346	1963	chr12	OSBPL8
3822805	3822805	0.542874	0.28924	0.0605316	1963	chr19	TECR
3231846	3231846	0.377529	0.201164	0.0605561	1963	chr10	WDR37
3304406	3304406	0.512309	0.273072	0.0606421	1963	chr10	ACTR1A
2802681	2802681	-0.873961	0.466005	0.0607333	1963	chr5	LOC100133299
3605958	3605958	0.284279	0.151628	0.0608148	1963	chr15	SLC28A1
2759582	2759582	0.41165	0.219595	0.0608497	1963	chr4	AFAP1
3147508	3147508	0.501093	0.267421	0.0609581	1963	chr8	KLF10
3556816	3556816	0.498864	0.26633	0.0610539	1963	chr14	SLC7A7
3697882	3697882	0.432042	0.230672	0.0610721	1963	chr16	ZNF821
2880679	2880679	-0.288129	0.153914	0.0612047	1963	chr5	SH3TC2
3888383	3888383	0.410663	0.219426	0.0612704	1963	chr20	SLC9A8
3474787	3474787	0.69978	0.373993	0.0613309	1963	chr12	NCRNA00262
3667890	3667890	0.872112	0.466142	0.0613572	1963	chr16	HPR
2965653	2965653	-1.02708	0.549126	0.0614301	1963	chr6	GPR63
3205162	3205162	0.34096	0.182367	0.061534	1963	chr9	RNF38
3743883	3743883	0.497775	0.266243	0.0615356	1963	chr17	SAT2
3904797	3904797	0.276028	0.147678	0.0616053	1963	chr20	C20orf132
2813364	2813364	-0.341098	0.18256	0.0617041	1963	chr5	SLC30A5
4006210	4006210	-0.398771	0.213469	0.0617551	1963	chrX	MAOB
3654614	3654614	0.433358	0.23199	0.0617613	1963	chr16	SULT1A1
3435192	3435192	0.444969	0.238258	0.0618195	1963	chr12	MLXIP
3556966	3556966	0.765571	0.409939	0.0618285	1963	chr14	HAUS4
3707431	3707431	0.264676	0.141784	0.0619346	1963	chr17	KIF1C
2888648	2888648	0.662816	0.355065	0.0619373	1963	chr5	RAB24
3834674	3834674	-0.250992	0.134483	0.0619914	1963	chr19	CIC
2545750	2545750	0.413522	0.221581	0.0620083	1963	chr2	EIF2B4
4012142	4012142	-0.527451	0.282642	0.0620209	1963	chrX	ERCC6L
3226592	3226592	-0.261852	0.140338	0.0620595	1963	chr9	WDR34
3014855	3014855	0.312241	0.167358	0.0620818	1963	chr7	ZKSCAN5
2985342	2985342	-0.292705	0.156904	0.0621107	1963	chr6	C6orf54
4024310	4024310	-0.343554	0.184185	0.0621449	1963	chrX	SOX3
3035281	3035281	-0.215435	0.115515	0.0621806	1963	chr7	INTS1
3789442	3789442	0.40697	0.21823	0.0621996	1963	chr18	WDR7
2731831	2731831	-0.442862	0.237541	0.0622707	1963	chr4	USO1
2742829	2742829	0.343502	0.184257	0.0622862	1963	chr4	INTU
2532064	2532064	0.504255	0.270561	0.0623588	1963	chr2	COPS7B
3740664	3740664	0.462458	0.248149	0.0623732	1963	chr17	C17orf91
2359764	2359764	0.652302	0.350048	0.0623967	1963	chr1	SNAPIN
3735679	3735679	-0.231794	0.124406	0.0624339	1963	chr17	MGAT5B
3908963	3908963	0.614392	0.329834	0.0625	1963	chr20	B4GALT5
3690193	3690193	-0.434234	0.233148	0.062535	1963	chr16	ITFG1
4027056	4027056	0.519087	0.278825	0.062646	1963	chrX	MECP2
3801264	3801264	0.503649	0.270564	0.0626762	1963	chr18	C18orf45
3104260	3104260	-0.431222	0.231682	0.0627062	1963	chr8	PKIA
3571810	3571810	0.304532	0.163632	0.0627329	1963	chr14	ABCD4
2532793	2532793	0.42568	0.228758	0.0627677	1963	chr2	ATG16L1
2315894	2315894	-0.533576	0.286821	0.0628415	1963	chr1	VWA1
3639070	3639070	0.424736	0.22836	0.0628939	1963	chr15	VPS33B
3756709	3756709	-1.39902	0.752489	0.0630004	1963	chr17	KRTAP2-2
2701033	2701033	1.01726	0.547252	0.0630497	1963	chr3	P2RY14
3877221	3877221	0.475446	0.255807	0.0630821	1963	chr20	C20orf7
3041875	3041875	-0.405369	0.218254	0.0632641	1963	chr7	OSBPL3
2359386	2359386	0.896955	0.482994	0.0633005	1963	chr1	LCE4A
3333603	3333603	0.600635	0.323513	0.0633675	1963	chr11	TTC9C
3643966	3643966	0.233686	0.125917	0.0634714	1963	chr16	CRAMP1L
2440385	2440385	0.496199	0.267442	0.0635463	1963	chr1	CD244
3633148	3633148	0.494467	0.266536	0.0635731	1963	chr15	SCAMP2
2899372	2899372	0.628953	0.339083	0.0636153	1963	chr6	BTN3A1
2680591	2680591	-0.326106	0.175822	0.0636315	1963	chr3	LRIG1
2911226	2911226	0.434639	0.234347	0.0636422	1963	chr6	BEND6
3657318	3657318	-0.624683	0.336825	0.0636504	1963	chr16	ZNF720
2766219	2766219	-0.657297	0.354546	0.0637522	1963	chr4	TLR1
2741236	2741236	-1.06003	0.571815	0.0637687	1963	chr4	USP53
2315918	2315918	-0.994742	0.536615	0.0637772	1963	chr1	ATAD3C
3201199	3201199	1.00409	0.541704	0.0637999	1963	chr9	IFNA7
3837464	3837464	-0.456825	0.246469	0.0638135	1963	chr19	GLTSCR2
2618499	2618499	-0.322992	0.174283	0.0638454	1963	chr3	MYRIP
2367495	2367495	0.534144	0.288362	0.0639773	1963	chr1	C1orf105
2713016	2713016	-0.895197	0.483281	0.063978	1963	chr3	C3orf34
3852783	3852783	0.552424	0.298256	0.0639998	1963	chr19	DNAJB1
3849549	3849549	0.521204	0.281429	0.0640268	1963	chr19	ZNF562
3971923	3971923	0.461014	0.248969	0.0640694	1963	chrX	ZFX
2337524	2337524	0.544592	0.294149	0.0641094	1963	chr1	AK127270
3360287	3360287	-0.627064	0.338724	0.0641333	1963	chr11	OR51S1
3867092	3867092	0.395825	0.213996	0.0643595	1963	chr19	KDELR1
3996430	3996430	0.529637	0.286389	0.064405	1963	chrX	FAM50A
3009580	3009580	0.618563	0.334558	0.064473	1963	chr7	PRKRIP1
3748400	3748400	-0.945417	0.511419	0.0645135	1963	chr17	USP6
2622340	2622340	-0.551813	0.298512	0.0645232	1963	chr3	C3orf54
3788220	3788220	0.384376	0.207975	0.0645759	1963	chr18	ME2
3669382	3669382	0.377728	0.204394	0.0645962	1963	chr16	MON1B
2603395	2603395	0.503194	0.272298	0.0646091	1963	chr2	HTR2B
2375795	2375795	0.635431	0.343997	0.0647184	1963	chr1	LAX1
3343293	3343293	0.357896	0.193758	0.0647283	1963	chr11	CCDC81
3281068	3281068	-0.802794	0.434697	0.0647777	1963	chr10	PIP4K2A
3680241	3680241	-0.518425	0.280732	0.0647919	1963	chr16	TNP2
3302360	3302360	0.366233	0.198367	0.0648572	1963	chr10	MMS19
2769346	2769346	-0.312892	0.169497	0.0648908	1963	chr4	LNX1
3461105	3461105	0.827657	0.448423	0.0649349	1963	chr12	IFNG
4025339	4025339	0.41296	0.223748	0.0649433	1963	chrX	IDS
3011977	3011977	0.482606	0.261515	0.0649763	1963	chr7	GTPBP10
2336891	2336891	0.552048	0.29921	0.0650352	1963	chr1	DIO1
3579610	3579610	-0.416888	0.225991	0.0650792	1963	chr14	BEGAIN
3376121	3376121	0.388289	0.210536	0.0651413	1963	chr11	ZBTB3
4027823	4027823	-0.615277	0.333633	0.0651579	1963	chrX	H2AFB1
3120567	3120567	-0.246374	0.133653	0.0652738	1963	chr8	KIFC2
3079257	3079257	-0.229225	0.124365	0.0653064	1963	chr7	ATG9B
2407496	2407496	-0.38463	0.208823	0.0654906	1963	chr1	POU3F1
2805463	2805463	0.692721	0.376123	0.0655131	1963	chr5	TOMM7
3745781	3745781	0.521091	0.282949	0.0655268	1963	chr17	ZNF18
2532294	2532294	-0.466667	0.253437	0.0655694	1963	chr2	ALPPL2
3327906	3327906	-0.59998	0.325845	0.0655766	1963	chr11	API5
2859387	2859387	-1.2585	0.683505	0.0655853	1963	chr5	HTR1A
3479519	3479519	-0.609791	0.331315	0.0656924	1963	chr12	ZNF605
3250237	3250237	-0.317835	0.172704	0.0657175	1963	chr10	HKDC1
2373736	2373736	-0.55877	0.303634	0.0657277	1963	chr1	NEK7
3351300	3351300	0.723931	0.39355	0.0658431	1963	chr11	CD3G
2928930	2928930	-0.645504	0.351049	0.0659468	1963	chr6	PHACTR2
3334325	3334325	0.447688	0.24355	0.0660364	1963	chr11	VEGFB
2500919	2500919	0.472604	0.257113	0.0660455	1963	chr2	SLC20A1
3964049	3964049	-0.217493	0.118337	0.0660759	1963	chr22	CELSR1
2658275	2658275	-0.724079	0.394007	0.0661021	1963	chr3	HRASLS
3956433	3956433	0.479383	0.261004	0.066256	1963	chr22	CHEK2
3491486	3491486	0.337946	0.184011	0.0662765	1963	chr13	PCDH17
3853922	3853922	-0.383853	0.209032	0.0663077	1963	chr19	CALR3
2454887	2454887	0.87301	0.475418	0.0663135	1963	chr1	NCRNA00292
4002378	4002378	-0.295739	0.161075	0.0663517	1963	chrX	KLHL34
2527715	2527715	-0.351148	0.191297	0.0664139	1963	chr2	C2orf62
3830160	3830160	-0.797345	0.434388	0.0664232	1963	chr19	ENST00000366226
3835935	3835935	0.353432	0.192574	0.0664608	1963	chr19	CLPTM1
2818212	2818212	-0.788842	0.429858	0.066488	1963	chr5	ATG10
3721579	3721579	0.376119	0.204972	0.0665093	1963	chr17	NKIRAS2
2510713	2510713	0.45262	0.246826	0.0666893	1963	chr2	FMNL2
2408189	2408189	-0.820195	0.447552	0.0668586	1963	chr1	PPT1
2834579	2834579	0.625365	0.34141	0.0669941	1963	chr5	SPINK6
3625326	3625326	-0.595029	0.324902	0.0670395	1963	chr15	CCPG1
2902348	2902348	0.403217	0.220227	0.067113	1963	chr6	MICB
3301800	3301800	-0.288471	0.157581	0.0671575	1963	chr10	TLL2
3977250	3977250	-0.479624	0.262028	0.067186	1963	chrX	PAGE4
3204019	3204019	0.292409	0.159832	0.0673285	1963	chr9	C9orf25
2389789	2389789	-0.616266	0.336952	0.0674082	1963	chr1	SCCPDH
3874533	3874533	0.345276	0.18887	0.0675314	1963	chr20	PANK2
3938238	3938238	0.521708	0.285424	0.0675745	1963	chr22	SDF2L1
2964092	2964092	0.376467	0.205969	0.0675816	1963	chr6	GABRR1
3200040	3200040	0.574451	0.314327	0.0676156	1963	chr9	BNC2
3696226	3696226	-0.216195	0.118312	0.0676493	1963	chr16	ESRP2
3796428	3796428	0.376841	0.206288	0.0677342	1963	chr18	MYOM1
3555088	3555088	0.723966	0.396356	0.0677668	1963	chr14	KIAA0125
3818547	3818547	0.447374	0.24493	0.0677698	1963	chr19	VAV1
3167427	3167427	-0.27246	0.149178	0.0677888	1963	chr9	DNAI1
3595979	3595979	0.651452	0.356759	0.0678462	1963	chr15	CCNB2
3734379	3734379	0.578987	0.31709	0.0678593	1963	chr17	CD300A
3040375	3040375	0.463236	0.253733	0.0678983	1963	chr7	FERD3L
3751164	3751164	-0.321678	0.176236	0.0679614	1963	chr17	DHRS13
3761551	3761551	-0.354458	0.19425	0.0680389	1963	chr17	TTLL6
3655961	3655961	0.432627	0.237181	0.0681466	1963	chr16	PPP4C
3319137	3319137	0.584345	0.320363	0.0681508	1963	chr11	PPFIBP2
2623413	2623413	-0.356208	0.195321	0.0681965	1963	chr3	GPR62
3770290	3770290	0.632772	0.346986	0.0682092	1963	chr17	CD300LB
3865776	3865776	-0.387543	0.212545	0.0682509	1963	chr19	IRF2BP1
3458400	3458400	-0.329104	0.18054	0.0683211	1963	chr12	NDUFA4L2
3871011	3871011	0.416925	0.228722	0.0683261	1963	chr19	RDH13
2679917	2679917	0.339255	0.186153	0.0683859	1963	chr3	PRICKLE2
3733065	3733065	-0.701999	0.385222	0.0684057	1963	chr17	MAP2K6
3816883	3816883	-0.265837	0.145884	0.0684185	1963	chr19	CELF5
3815726	3815726	-0.975499	0.535361	0.0684345	1963	chr19	RPS15
3632940	3632940	0.487985	0.267928	0.0685563	1963	chr15	UBL7
3120051	3120051	0.502344	0.275843	0.0685889	1963	chr8	CYC1
3683871	3683871	-0.609083	0.334539	0.0686584	1963	chr16	AK027211
2379314	2379314	-0.272901	0.149931	0.0687327	1963	chr1	VASH2
3862640	3862640	0.861883	0.473764	0.0688775	1963	chr19	SERTAD1
3421300	3421300	0.522376	0.287164	0.0688984	1963	chr12	MDM2
2907513	2907513	-0.531902	0.29243	0.0689258	1963	chr6	GNMT
3164999	3164999	0.623332	0.342865	0.0690628	1963	chr9	C9orf53
2553682	2553682	0.955632	0.525688	0.0690842	1963	chr2	C2orf63
3179872	3179872	0.290178	0.159644	0.069117	1963	chr9	FAM120A
2479640	2479640	-0.464529	0.255601	0.0691556	1963	chr2	PPM1B
2797311	2797311	-0.437273	0.240615	0.069169	1963	chr4	MTNR1A
3978819	3978819	-0.491381	0.270408	0.0691887	1963	chrX	RRAGB
4026624	4026624	-0.28042	0.154337	0.0692283	1963	chrX	PNCK
2340845	2340845	-0.416913	0.229479	0.0692511	1963	chr1	MIER1
3538403	3538403	-0.25469	0.140198	0.0692708	1963	chr14	LRRC9
3311417	3311417	-0.241575	0.133001	0.0693174	1963	chr10	CTBP2
2881300	2881300	-0.311298	0.171487	0.0694798	1963	chr5	CAMK2A
4004044	4004044	-0.201278	0.110885	0.0694932	1963	chrX	DMD
2515240	2515240	-0.816608	0.449914	0.0695189	1963	chr2	CYBRD1
3200648	3200648	0.602602	0.332093	0.0695918	1963	chr9	PLIN2
3981931	3981931	-0.616891	0.339989	0.0696092	1963	chrX	ZCCHC13
2606634	2606634	-0.783773	0.432146	0.0697274	1963	chr2	OR6B3
3377456	3377456	-0.467159	0.257596	0.0697495	1963	chr11	ZNHIT2
3911177	3911177	0.50668	0.279423	0.069784	1963	chr20	ZBP1
3751002	3751002	0.413897	0.228353	0.0699046	1963	chr17	RAB34
3867734	3867734	0.52991	0.292412	0.0699549	1963	chr19	SLC6A16
2903285	2903285	0.572794	0.316138	0.0700093	1963	chr6	PSMB9
2745067	2745067	-0.602761	0.332695	0.0700243	1963	chr4	ELMOD2
3460127	3460127	0.594534	0.328165	0.070034	1963	chr12	GNS
3729569	3729569	0.38029	0.209926	0.0700568	1963	chr17	BCAS3
3456260	3456260	0.548517	0.302963	0.0702173	1963	chr12	ATF7
3380365	3380365	-0.258351	0.142703	0.0702313	1963	chr11	SHANK2
3836317	3836317	-0.300049	0.165736	0.0702327	1963	chr19	VASP
2487527	2487527	0.502761	0.277834	0.0703623	1963	chr2	SNRNP27
3413278	3413278	0.536693	0.296622	0.0703971	1963	chr12	TMEM106C
2794408	2794408	-0.541313	0.299211	0.0704304	1963	chr4	HPGD
3967018	3967018	-0.353352	0.195339	0.0704635	1963	chrX	ARSF
3107606	3107606	-0.514008	0.284217	0.070528	1963	chr8	DPY19L4
2366753	2366753	-0.515728	0.285312	0.07067	1963	chr1	GORAB
2345880	2345880	-0.877012	0.485395	0.0707933	1963	chr1	LRRC8B
2698693	2698693	0.559468	0.309647	0.070795	1963	chr3	GK5
3965936	3965936	0.272814	0.150995	0.0707974	1963	chr22	LMF2
4001785	4001785	-0.285816	0.158192	0.0707991	1963	chrX	MAP3K15
2898562	2898562	-0.662088	0.366576	0.070896	1963	chr6	ACOT13
3841474	3841474	0.475507	0.263338	0.0709664	1963	chr19	LENG8
3865275	3865275	-0.363504	0.201321	0.0709821	1963	chr19	CKM
3434562	3434562	0.93367	0.517123	0.0709951	1963	chr12	UNC119B
3048631	3048631	0.325333	0.180191	0.0709985	1963	chr7	NUDCD3
3444180	3444180	0.872974	0.483554	0.0710231	1963	chr12	KLRAP1
3384417	3384417	0.652881	0.361644	0.0710254	1963	chr11	AK092827
2706938	2706938	0.46091	0.255329	0.0710495	1963	chr3	GNB4
3218480	3218480	-1.19726	0.663347	0.0710933	1963	chr9	OR13C5
3229741	3229741	-0.275208	0.152529	0.0711835	1963	chr9	LHX3
2876608	2876608	-0.450056	0.249477	0.0712313	1963	chr5	CXCL14
3375999	3375999	1.1529	0.639214	0.0712895	1963	chr11	C11orf48
3621692	3621692	0.524672	0.290975	0.0713638	1963	chr15	MFAP1
3191338	3191338	0.744692	0.413059	0.0714084	1963	chr9	GPR107
3320865	3320865	-0.372728	0.206765	0.0714411	1963	chr11	PARVA
3960110	3960110	0.405381	0.224958	0.0715401	1963	chr22	MFNG
2540210	2540210	0.42056	0.233473	0.0716524	1963	chr2	NOL10
2714407	2714407	-0.282882	0.157055	0.0716764	1963	chr4	IDUA
2447877	2447877	-0.65597	0.364221	0.0716991	1963	chr1	FAM129A
2496382	2496382	-0.274891	0.152653	0.0717425	1963	chr2	NPAS2
3815233	3815233	0.390836	0.217096	0.0718145	1963	chr19	ELANE
3864551	3864551	0.530502	0.294803	0.0719378	1963	chr19	PLAUR
3677752	3677752	0.361848	0.201185	0.0720847	1963	chr16	TRAP1
3432438	3432438	1.22447	0.68093	0.07214	1963	chr12	OAS1
3965984	3965984	0.724766	0.403071	0.0721596	1963	chr22	NCAPH2
3736290	3736290	0.35217	0.195869	0.0721793	1963	chr17	BIRC5
2818517	2818517	-0.64358	0.357968	0.0721975	1963	chr5	VCAN
3814927	3814927	-0.316622	0.176116	0.0722088	1963	chr19	MADCAM1
3903708	3903708	0.39617	0.220384	0.0722352	1963	chr20	TRPC4AP
3555675	3555675	0.526986	0.293162	0.0722412	1963	chr14	RNASE1
2429466	2429466	-0.534841	0.297557	0.0722657	1963	chr1	NGF
3589972	3589972	0.598831	0.333258	0.0723518	1963	chr15	CHST14
3835339	3835339	0.580451	0.323042	0.0723628	1963	chr19	ZNF230
2835576	2835576	-0.287686	0.160166	0.0724663	1963	chr5	SYNPO
3435267	3435267	0.350462	0.195158	0.072529	1963	chr12	B3GNT4
3354227	3354227	-0.53461	0.297707	0.0725335	1963	chr11	NRGN
2610707	2610707	-0.588945	0.328041	0.0725992	1963	chr3	HRH1
2420229	2420229	-0.376345	0.209636	0.0726163	1963	chr1	TTLL7
2527580	2527580	-0.500185	0.278859	0.0728632	1963	chr2	CXCR2
2473284	2473284	0.54493	0.30389	0.0729435	1963	chr2	CENPO
3016636	3016636	-0.30304	0.169027	0.0729972	1963	chr7	SH2B2
3806126	3806126	0.501535	0.279764	0.0730198	1963	chr18	KIAA1632
2927604	2927604	-0.225989	0.126064	0.0730292	1963	chr6	KIAA1244
3952762	3952762	-0.317127	0.176914	0.0730452	1963	chr22	CLDN5
3601538	3601538	-0.321377	0.179288	0.0730498	1963	chr15	CCDC33
3724989	3724989	0.691481	0.385815	0.0730912	1963	chr17	CDK5RAP3
3975893	3975893	-0.445073	0.24858	0.0733804	1963	chrX	PHF16
3654956	3654956	0.45313	0.253109	0.0734134	1963	chr16	LAT
2685944	2685944	-0.433953	0.242425	0.0734465	1963	chr3	CPOX
3497270	3497270	-0.546607	0.305452	0.0735336	1963	chr13	DNAJC3
2662397	2662397	0.324718	0.181487	0.0735807	1963	chr3	RPUSD3
2444451	2444451	0.516881	0.28892	0.0736129	1963	chr1	CENPL
3202224	3202224	0.442804	0.247611	0.0737266	1963	chr9	LRRC19
2761734	2761734	-0.44356	0.248085	0.0737864	1963	chr4	FBXL5
3502437	3502437	-0.349793	0.195664	0.0738208	1963	chr13	F10
3538893	3538893	0.561992	0.314369	0.0738272	1963	chr14	PRKCH
3572782	3572782	0.33464	0.187204	0.0738467	1963	chr14	ANGEL1
2894663	2894663	-0.553336	0.309599	0.0738943	1963	chr6	PAK1IP1
2430994	2430994	-0.41385	0.23156	0.0739007	1963	chr1	ZNF697
3299578	3299578	0.537516	0.300826	0.0739699	1963	chr10	CH25H
2950753	2950753	0.504076	0.282116	0.0739748	1963	chr6	BAK1
2676726	2676726	0.492858	0.275867	0.0740051	1963	chr3	DCP1A
2951191	2951191	-0.363286	0.203345	0.0740095	1963	chr6	SPDEF
2622772	2622772	0.46529	0.260456	0.0740269	1963	chr3	CYB561D2
3479438	3479438	0.362688	0.203057	0.074076	1963	chr12	CHFR
3937130	3937130	0.509578	0.28546	0.0742433	1963	chr22	C22orf25
4023633	4023633	0.473839	0.265454	0.0742589	1963	chrX	GPR101
4008972	4008972	1.66354	0.9326	0.0744612	1963	chrX	FAM156A
2862950	2862950	-0.373931	0.209655	0.074496	1963	chr5	COL4A3BP
2622696	2622696	-0.241112	0.135188	0.0745	1963	chr3	SEMA3B
2491686	2491686	0.584374	0.327782	0.0746168	1963	chr2	RNF181
2344511	2344511	0.392243	0.220171	0.0748253	1963	chr1	DNASE2B
4045676	4045676	1.02303	0.574484	0.0749476	1963	chr1	S100A13
3674500	3674500	1.03258	0.579875	0.0749628	1963	chr16	ENST00000331346
2662698	2662698	-0.248006	0.139352	0.0751242	1963	chr3	ATP2B2
3460198	3460198	-0.38458	0.216101	0.0751372	1963	chr12	WIF1
3267036	3267036	0.408193	0.229451	0.0752404	1963	chr10	GRK5
2433605	2433605	1.10404	0.620601	0.075243	1963	chr1	FLJ39739
2792800	2792800	1.21456	0.682775	0.0752618	1963	chr4	DDX60
3832292	3832292	-0.345407	0.1942	0.075303	1963	chr19	KCNK6
2336099	2336099	-0.381347	0.214419	0.075319	1963	chr1	OSBPL9
4027769	4027769	-1.08306	0.608978	0.0753231	1963	chrX	CLIC2
3660175	3660175	0.599768	0.337239	0.0753269	1963	chr16	NOD2
3662158	3662158	-1.3514	0.759934	0.0753532	1963	chr16	MT1JP
3639007	3639007	0.475559	0.267424	0.0753553	1963	chr15	HDDC3
2642562	2642562	0.474635	0.266912	0.075363	1963	chr3	NUDT16
2796790	2796790	-0.508536	0.286008	0.0753958	1963	chr4	KIAA1430
2735027	2735027	0.751949	0.423152	0.0755649	1963	chr4	SPP1
2395418	2395418	0.627653	0.353425	0.0757469	1963	chr1	BC029383
3361225	3361225	-0.617796	0.34791	0.0757769	1963	chr11	OR6A2
3721516	3721516	0.718844	0.404952	0.0758758	1963	chr17	TTC25
2497301	2497301	-0.512897	0.288945	0.0758864	1963	chr2	TMEM182
3326461	3326461	-0.335037	0.188754	0.0758987	1963	chr11	EHF
2615808	2615808	-0.452431	0.2549	0.0759084	1963	chr3	GPD1L
2863964	2863964	0.411763	0.231993	0.0759156	1963	chr5	ARSB
3621728	3621728	-0.289472	0.163111	0.0759481	1963	chr15	FRMD5
3390860	3390860	-0.376587	0.212223	0.0759828	1963	chr11	POU2AF1
3489708	3489708	-0.681128	0.38387	0.0760019	1963	chr13	DLEU1
3673515	3673515	0.347685	0.195979	0.0760476	1963	chr16	ZC3H18
2814642	2814642	-0.436246	0.245908	0.0760593	1963	chr5	MCCC2
3394356	3394356	-0.260007	0.146624	0.0761817	1963	chr11	USP2
2363525	2363525	0.361571	0.203966	0.076278	1963	chr1	NDUFS2
3690388	3690388	-0.243446	0.137357	0.0763353	1963	chr16	ABCC12
2825629	2825629	-0.435737	0.24587	0.0763565	1963	chr5	TNFAIP8
2908762	2908762	-0.50052	0.282427	0.0763591	1963	chr6	RUNX2
2551189	2551189	-0.426679	0.240773	0.0763744	1963	chr2	SIX2
3887049	3887049	-0.362379	0.204521	0.0764208	1963	chr20	UBE2C
3405587	3405587	0.51291	0.289549	0.0764918	1963	chr12	GPRC5A
3674434	3674434	0.424558	0.239782	0.0766273	1963	chr16	TCF25
2438169	2438169	0.45657	0.257886	0.0766556	1963	chr1	C1orf61
3183219	3183219	-0.878323	0.496182	0.0767001	1963	chr9	FSD1L
3791782	3791782	-0.399589	0.225744	0.0767106	1963	chr18	SERPINB5
3788944	3788944	-0.569126	0.321614	0.0767953	1963	chr18	C18orf26
2673937	2673937	0.360106	0.20353	0.0768427	1963	chr3	QARS
2964327	2964327	-0.530558	0.299875	0.0768498	1963	chr6	LYRM2
2583465	2583465	-0.345993	0.195645	0.0769816	1963	chr2	ITGB6
3353867	3353867	-0.610915	0.34547	0.0770012	1963	chr11	OR10G4
2890326	2890326	0.275541	0.155834	0.0770326	1963	chr5	TBC1D9B
3567391	3567391	-0.460561	0.260496	0.077058	1963	chr14	SIX4
2520113	2520113	0.50093	0.283371	0.0771022	1963	chr2	INPP1
3432678	3432678	0.455507	0.257681	0.0771075	1963	chr12	TPCN1
3846742	3846742	-0.441535	0.249781	0.0771128	1963	chr19	SH3GL1
2828441	2828441	-0.32954	0.186459	0.0771676	1963	chr5	PDLIM4
2759404	2759404	-0.490314	0.277453	0.0771948	1963	chr4	GRPEL1
3087703	3087703	-0.436416	0.247013	0.0772666	1963	chr8	PDGFRL
2459487	2459487	-0.382083	0.216267	0.0772756	1963	chr1	TRIM11
2725381	2725381	-0.448732	0.25408	0.0773784	1963	chr4	SLC30A9
2560229	2560229	-0.318858	0.180586	0.0774477	1963	chr2	DQX1
3351806	3351806	0.452994	0.256615	0.0775192	1963	chr11	VPS11
3433843	3433843	0.528342	0.299315	0.0775351	1963	chr12	SUDS3
3886773	3886773	-0.76871	0.435644	0.0776417	1963	chr20	SEMG1
3179646	3179646	-0.345573	0.195858	0.0776643	1963	chr9	SUSD3
3970024	3970024	0.622174	0.352664	0.0776963	1963	chrX	GRPR
3676209	3676209	-0.430896	0.244316	0.077786	1963	chr16	C16orf73
3671448	3671448	0.590477	0.334805	0.0777919	1963	chr16	HSBP1
3996667	3996667	0.387759	0.22003	0.0780177	1963	chrX	DKC1
3079313	3079313	0.572828	0.325172	0.0781343	1963	chr7	CDK5
3643143	3643143	-0.186475	0.105855	0.0781357	1963	chr16	WDR90
3656223	3656223	0.544735	0.309233	0.0781422	1963	chr16	ITGAL
2966298	2966298	-0.516308	0.2931	0.078147	1963	chr6	USP45
2324416	2324416	-0.67666	0.384234	0.0782277	1963	chr1	ALPL
3916290	3916290	0.735719	0.417786	0.0782397	1963	chr21	FLJ42200
3791958	3791958	-0.565554	0.321289	0.0783627	1963	chr18	SERPINB10
3153235	3153235	-0.498881	0.283423	0.0783736	1963	chr8	CCDC26
2463482	2463482	0.494549	0.280996	0.0784098	1963	chr1	OPN3
2378019	2378019	-0.330014	0.18753	0.0784438	1963	chr1	CAMK1G
3913220	3913220	-0.25224	0.143349	0.078473	1963	chr20	C20orf151
3708306	3708306	0.473448	0.26916	0.0785804	1963	chr17	ACADVL
3216319	3216319	-0.352058	0.200184	0.0786331	1963	chr9	ZNF367
3455478	3455478	-0.986502	0.560958	0.0786454	1963	chr12	KRT6A
3450180	3450180	0.43118	0.245199	0.0786644	1963	chr12	YARS2
3553017	3553017	0.328329	0.186714	0.07867	1963	chr14	WDR20
3410695	3410695	-1.47794	0.840585	0.0787078	1963	chr12	DNM1L
3692735	3692735	-0.456618	0.259703	0.0787079	1963	chr16	CES5A
4053111	4053111	0.314119	0.17866	0.0787149	1963	chr1	OPTC
3598758	3598758	-0.281123	0.159939	0.0788007	1963	chr15	SMAD6
2801608	2801608	-0.414702	0.235958	0.0788291	1963	chr5	2006-03-01
3091746	3091746	-0.543497	0.30932	0.0789055	1963	chr8	FZD3
3744254	3744254	0.532708	0.30318	0.0789064	1963	chr17	C17orf59
3241316	3241316	-0.551527	0.313897	0.0789124	1963	chr10	ZEB1
3887107	3887107	0.56355	0.32082	0.0789875	1963	chr20	ZSWIM1
2956759	2956759	-0.635343	0.361887	0.07915	1963	chr6	FTH1
3675462	3675462	0.26451	0.150719	0.0792603	1963	chr16	LMF1
2766532	2766532	-0.470275	0.267981	0.0792795	1963	chr4	UBE2K
3896932	3896932	-0.395489	0.225376	0.0792943	1963	chr20	HAO1
2390259	2390259	0.671944	0.382984	0.0793454	1963	chr1	OR2AK2
4006280	4006280	0.625315	0.356409	0.0793474	1963	chrX	NDP
2918037	2918037	-0.343333	0.195716	0.0793888	1963	chr6	KLHL32
3734292	3734292	0.327237	0.18665	0.0795663	1963	chr17	KIF19
3291682	3291682	-0.571203	0.325832	0.0795921	1963	chr10	JMJD1C
3841102	3841102	-0.276292	0.15762	0.0796191	1963	chr19	PRKCG
2832459	2832459	-0.757967	0.432557	0.0797236	1963	chr5	PCDHB14
2813465	2813465	0.6407	0.365747	0.0798157	1963	chr5	MRPS36
3254521	3254521	0.418458	0.238893	0.0798336	1963	chr10	TSPAN14
3837276	3837276	0.241258	0.137738	0.0798472	1963	chr19	DHX34
3339406	3339406	-0.353602	0.201921	0.0799139	1963	chr11	FOLR1
2735409	2735409	1.50534	0.859878	0.0800079	1963	chr4	HERC5
2955556	2955556	-0.386106	0.220636	0.0801237	1963	chr6	CLIC5
2842707	2842707	0.373025	0.21328	0.0802927	1963	chr5	TSPAN17
2322211	2322211	-0.456059	0.260793	0.0803363	1963	chr1	C1orf64
3721886	3721886	0.349727	0.200001	0.0803552	1963	chr17	MLX
3841756	3841756	1.15093	0.658392	0.0804469	1963	chr19	KIR2DL1
3981959	3981959	-0.362837	0.207582	0.0804784	1963	chrX	SLC16A2
2495446	2495446	0.431542	0.246891	0.0804803	1963	chr2	INPP4A
3470793	3470793	0.580028	0.331892	0.080526	1963	chr12	KCTD10
3012978	3012978	-1.12675	0.644908	0.0806104	1963	chr7	GNG11
2842255	2842255	-0.446665	0.2558	0.0807849	1963	chr5	CPLX2
3119970	3119970	-0.233709	0.133853	0.0808083	1963	chr8	SPATC1
3726569	3726569	0.424328	0.24304	0.0808248	1963	chr17	SPATA20
3507962	3507962	0.717705	0.411096	0.0808398	1963	chr13	KATNAL1
3334633	3334633	-0.248401	0.142307	0.0808916	1963	chr11	SLC22A11
3867865	3867865	0.417258	0.239222	0.0811199	1963	chr19	PIH1D1
2792127	2792127	-0.532056	0.305065	0.0811467	1963	chr4	NPY1R
3655877	3655877	-0.279389	0.160222	0.0812009	1963	chr16	INO80E
3489851	3489851	-1.44593	0.829293	0.0812336	1963	chr13	ST13P4
3159132	3159132	0.270677	0.155254	0.0812546	1963	chr8	COMMD5
3847420	3847420	-0.273934	0.157125	0.081261	1963	chr19	DUS3L
2545534	2545534	-0.398737	0.228725	0.0812802	1963	chr2	C2orf53
2949197	2949197	0.364476	0.209076	0.0812863	1963	chr6	C6orf47
3415273	3415273	0.409688	0.235034	0.0813157	1963	chr12	C12orf44
2462415	2462415	-0.382001	0.219198	0.081382	1963	chr1	LGALS8
3888217	3888217	0.423676	0.24316	0.081443	1963	chr20	DDX27
2566414	2566414	-0.456874	0.262241	0.0814747	1963	chr2	MGAT4A
3784999	3784999	-0.407538	0.233972	0.0815385	1963	chr18	KIAA1328
3392044	3392044	0.520093	0.298639	0.0815881	1963	chr11	C11orf71
3025500	3025500	-0.98952	0.56825	0.0816229	1963	chr7	BPGM
2516967	2516967	-0.312452	0.179448	0.081651	1963	chr2	HOXD1
3884560	3884560	-0.946956	0.544118	0.0817976	1963	chr20	LBP
2655845	2655845	-0.283129	0.162715	0.0818541	1963	chr3	EPHB3
2619446	2619446	-0.341455	0.19628	0.0819241	1963	chr3	KBTBD5
3505937	3505937	0.448008	0.257552	0.0819492	1963	chr13	CENPJ
3677430	3677430	-0.339515	0.195198	0.0819753	1963	chr16	ZSCAN10
2420642	2420642	0.714325	0.410698	0.0819825	1963	chr1	MCOLN2
3475511	3475511	0.506315	0.291128	0.0820088	1963	chr12	DIABLO
3708764	3708764	0.356871	0.205218	0.0820371	1963	chr17	TNFSF12-TNFSF13
3650861	3650861	0.392788	0.225939	0.0821281	1963	chr16	SYT17
3881261	3881261	0.34721	0.199741	0.0821579	1963	chr20	REM1
3733911	3733911	-0.390862	0.224882	0.0821978	1963	chr17	SSTR2
3228582	3228582	-0.402357	0.231512	0.0822197	1963	chr9	ABO
2616018	2616018	0.383901	0.220947	0.0822943	1963	chr3	CNOT10
3878587	3878587	-0.501784	0.288904	0.0824128	1963	chr20	C20orf79
2761837	2761837	0.88514	0.510035	0.0826609	1963	chr4	FGFBP2
2362950	2362950	-0.271669	0.156638	0.0828508	1963	chr1	ATP1A4
2899413	2899413	0.652465	0.376256	0.0829006	1963	chr6	BTN3A3
2955691	2955691	0.383421	0.221121	0.0829195	1963	chr6	RCAN2
2359664	2359664	-0.667303	0.384911	0.082979	1963	chr1	S100A9
3794458	3794458	0.252378	0.145583	0.082994	1963	chr18	ZNF236
3865905	3865905	0.560188	0.323149	0.0830017	1963	chr19	IGFL3
3871406	3871406	-0.357212	0.206092	0.0830489	1963	chr19	IL11
2907018	2907018	0.59171	0.341392	0.0830548	1963	chr6	TAF8
2531589	2531589	-0.380284	0.219425	0.0830795	1963	chr2	ITM2C
3010030	3010030	0.330621	0.190787	0.0831076	1963	chr7	RSBN1L
2876721	2876721	-0.456795	0.263636	0.0831533	1963	chr5	LECT2
2766262	2766262	-0.652205	0.376427	0.0831635	1963	chr4	TLR6
3750939	3750939	0.50716	0.29273	0.0831812	1963	chr17	SDF2
2950629	2950629	0.424702	0.245145	0.0831932	1963	chr6	TAPBP
3912718	3912718	0.266041	0.153592	0.0832503	1963	chr20	TAF4
3540068	3540068	0.712107	0.411144	0.0832711	1963	chr14	AKAP5
2620773	2620773	-0.567796	0.327844	0.0832895	1963	chr3	CXCR6
3115504	3115504	-0.495919	0.286558	0.0835223	1963	chr8	MYC
3876084	3876084	0.456435	0.263764	0.0835469	1963	chr20	C20orf103
2876707	2876707	0.386875	0.223651	0.0836641	1963	chr5	IL9
2974542	2974542	-0.617888	0.357265	0.0837203	1963	chr6	TAAR5
3754469	3754469	0.366669	0.212039	0.0837637	1963	chr17	ACACA
4022106	4022106	-0.947086	0.54789	0.0838798	1963	chrX	MBNL3
2401643	2401643	0.676727	0.391566	0.0839418	1963	chr1	FUCA1
2337327	2337327	0.342808	0.19837	0.0839658	1963	chr1	C1orf177
2444899	2444899	-0.25256	0.146157	0.0839875	1963	chr1	TNR
2888741	2888741	-0.236122	0.13669	0.0840917	1963	chr5	F12
3349948	3349948	-0.415023	0.240393	0.0842699	1963	chr11	REXO2
2366581	2366581	0.427811	0.247893	0.0843848	1963	chr1	SCYL3
2845973	2845973	0.352127	0.204067	0.0844281	1963	chr5	LPCAT1
3837132	3837132	0.384367	0.222795	0.0844907	1963	chr19	SAE1
3182678	3182678	-0.43882	0.254359	0.0844914	1963	chr9	CYLC2
2999640	2999640	0.520579	0.301819	0.0845628	1963	chr7	UBE2D4
2418299	2418299	-0.642882	0.372916	0.08472	1963	chr1	LRRIQ3
3230894	3230894	0.587349	0.340706	0.0847233	1963	chr9	ANAPC2
3622282	3622282	0.35919	0.208373	0.0847463	1963	chr15	SHF
3351498	3351498	-0.324346	0.188213	0.084836	1963	chr11	TMEM25
2875257	2875257	-0.843189	0.489362	0.0848822	1963	chr5	P4HA2
2831664	2831664	-0.246474	0.143053	0.0848963	1963	chr5	SLC4A9
3024275	3024275	-0.409387	0.237667	0.0849751	1963	chr7	MKLN1
2886174	2886174	-0.211054	0.122544	0.0850203	1963	chr5	SLIT3
2687255	2687255	0.412867	0.239772	0.085085	1963	chr3	CBLB
3730731	3730731	0.460369	0.267375	0.0851037	1963	chr17	DCAF7
3029521	3029521	0.812146	0.471772	0.0851638	1963	chr7	OR2A14
3855320	3855320	-0.498023	0.289424	0.0852983	1963	chr19	MGC10814
3529799	3529799	0.40421	0.234956	0.0853664	1963	chr14	GMPR2
3467351	3467351	-0.218064	0.126785	0.0854412	1963	chr12	ANKS1B
3367096	3367096	-0.277012	0.161071	0.0854669	1963	chr11	LGR4
3052129	3052129	-0.667624	0.3882	0.0854704	1963	chr7	ZNF479
3649245	3649245	0.421341	0.244999	0.0854754	1963	chr16	BFAR
3378320	3378320	-0.335131	0.1949	0.0855227	1963	chr11	ZDHHC24
3500772	3500772	-0.566741	0.329659	0.0855832	1963	chr13	ABHD13
2345929	2345929	-0.50505	0.293823	0.0856342	1963	chr1	LRRC8C
2901333	2901333	0.651996	0.379406	0.0857112	1963	chr6	ZNRD1
2516834	2516834	-0.519523	0.302322	0.0857156	1963	chr2	HOXD10
3457824	3457824	0.269086	0.156596	0.0857332	1963	chr12	TIMELESS
2750198	2750198	-0.495902	0.288606	0.0857474	1963	chr4	NPY5R
3844744	3844744	-0.310807	0.180892	0.0857617	1963	chr19	PRSSL1
3023384	3023384	0.378572	0.220358	0.0857992	1963	chr7	AHCYL2
3089740	3089740	-0.245023	0.142631	0.0858192	1963	chr8	RHOBTB2
2544781	2544781	-0.366201	0.213183	0.085837	1963	chr2	DTNB
3548229	3548229	-0.432014	0.251557	0.0859135	1963	chr14	KCNK13
3849797	3849797	0.584526	0.340372	0.0859213	1963	chr19	ZNF561
3724545	3724545	-0.926156	0.539395	0.085974	1963	chr17	ITGB3
4015602	4015602	0.443234	0.258172	0.0860126	1963	chrX	TRMT2B
3872817	3872817	-0.295879	0.172357	0.086041	1963	chr19	A1BG
3377861	3377861	0.461274	0.268796	0.0861482	1963	chr11	DKFZp761E198
3015519	3015519	0.584173	0.34043	0.0861644	1963	chr7	PILRA
3815005	3815005	0.349018	0.203416	0.0862005	1963	chr19	GZMM
3884524	3884524	1.16127	0.677036	0.0863029	1963	chr20	BPI
2768145	2768145	-0.708784	0.413429	0.0864542	1963	chr4	COMMD8
3254609	3254609	-0.299928	0.174954	0.0864688	1963	chr10	SH2D4B
3820342	3820342	-0.337384	0.196826	0.0865054	1963	chr19	PPAN
3220673	3220673	-0.482049	0.281238	0.0865241	1963	chr9	PTGR1
2698565	2698565	0.68863	0.401907	0.0866374	1963	chr3	TFDP2
2753707	2753707	-0.463404	0.270549	0.0867434	1963	chr4	FAM92A3
2568968	2568968	-0.383181	0.223756	0.0868059	1963	chr2	UXS1
3989721	3989721	-0.491533	0.287139	0.0869276	1963	chrX	STAG2
3619595	3619595	0.277204	0.161966	0.0869896	1963	chr15	FAM82A2
3480129	3480129	-0.378363	0.221072	0.08699	1963	chr13	ZMYM2
[truncated: 15,875 more rows]
